# Supplementary material for: Enhancer RNA Expression in Response to Glucocorticoid Treatment in Murine Macrophages
Source: Cells. 2021 Dec 23;11(1):28. doi: 10.3390/cells11010028 (PMC8744892; doi:10.3390/cells11010028)
Supplement: Supplementary file 1 [file cells-11-00028-s001.zip]

Archive with 6 entries (6 files):
- cells-1462659-supplementary proof done/Greulich_tableS1.xlsx
- cells-1462659-supplementary proof done/Greulich_tableS2.xlsx
- cells-1462659-supplementary proof done/Greulich_tableS3.xlsx
- cells-1462659-supplementary proof done/Greulich_tableS4.xlsx
- cells-1462659-supplementary proof done/Greulich_tableS5.xlsx
- cells-1462659-supplementary proof done/Supplementary Materials_rev proof done.pdf
