# Supplementary material for: Enhancer RNA Expression in Response to Glucocorticoid Treatment in Murine Macrophages
Source: Cells. 2021 Dec 23;11(1):28. doi: 10.3390/cells11010028 (PMC8744892; doi:10.3390/cells11010028)
Supplement: Supplementary file 1 [file cells-11-00028-s001.zip › cells-1462659-supplementary proof done/Greulich_tableS1.xlsx]

## Sheet: Tabelle1
Table S1: NGS data sets used in this study including references, mapping statistics and normalization factors. This table relates to the Data Sources part of the method section.
GEO accession	PMID	libary strategy	strain	sex	tissue	treatment	fixation	fragmentation	replicate	epitope	antibody	RRID	read length	sequencer	sequncing mode	#fragments	#mapped reads	%mapped	propperly aligned fragments genome-wide, not-duplicated	%non-duplicated	RiPs	ratio (RIP norm.)	DESeq scale factors
GSM5654972		ATACseq	C57BL6/J	male	BMDMs	3h 100 ng/ml LPS	NA	MNase	1	NA	NA	NA	51 bp	NovaSeq6000	paired-end	51464057	4.73984e+07	92.1	33057461	64.2341	41992746	0.671	1.49031
GSM5654973		ATACseq	C57BL6/J	male	BMDMs	3h 100 ng/ml LPS	NA	MNase	2	NA	NA	NA	51 bp	NovaSeq6000	paired-end	38819392	3.60632e+07	92.9	25782722	66.4171	27515866	1	1
GSM5654974		ATACseq	C57BL6/J	male	BMDMs	3h 100 ng/ml LPS	NA	MNase	3	NA	NA	NA	51 bp	NovaSeq6000	paired-end	51323496	4.74742e+07	92.5	34161238	66.5606	45135760	0.632	1.58228
GSM5654975		ATACseq	C57BL6/J	male	BMDMs	3h 100 ng/ml LPS	NA	MNase	4	NA	NA	NA	51 bp	NovaSeq6000	paired-end	52386917	4.86151e+07	92.8	34574023	65.9974	45111103	0.63	1.5873
GSM5654968		ATACseq	C57BL6/J	male	BMDMs	3h 1 mM Dex plus 100 ng/ml LPS	NA	MNase	1	NA	NA	NA	51 bp	NovaSeq6000	paired-end	50086217	4.60793e+07	92	30395079	60.6855	38566054	0.734	1.3624
GSM5654969		ATACseq	C57BL6/J	male	BMDMs	3h 1 mM Dex plus 100 ng/ml LPS	NA	MNase	2	NA	NA	NA	51 bp	NovaSeq6000	paired-end	43756904	4.07377e+07	93.1	28716202	65.6267	35175104	0.803	1.24533
GSM5654970		ATACseq	C57BL6/J	male	BMDMs	3h 1 mM Dex plus 100 ng/ml LPS	NA	MNase	3	NA	NA	NA	51 bp	NovaSeq6000	paired-end	53796811	4.95469e+07	92.1	34677714	64.4605	44671773	0.635	1.5748
GSM5654971		ATACseq	C57BL6/J	male	BMDMs	3h 1 mM Dex plus 100 ng/ml LPS	NA	MNase	4	NA	NA	NA	51 bp	NovaSeq6000	paired-end	58267322	5.37807e+07	92.3	37834640	64.9329	47391270	0.597	1.67504
GSM5654976		ChIPseq	C57BL6/J	male	BMDMs	3h 1 mM Dex plus 100 ng/ml LPS	30 min 2 mM disuccinimidyl glutarate plus 10 min 1% formaldehyde	sonication (Bioruptor)	1	Glucoccorticoid Receptor (GR)	rabbit polyclonal a-GR, ProteinTech #24050-1-AP	AB_2813890	51 bp	NovaSeq6000	paired-end	37967416	34375666	90.5399	17960535	47.3051	1034338	1	1
GSM5654977		ChIPseq	C57BL6/J	male	BMDMs	3h 1 mM Dex plus 100 ng/ml LPS	30 min 2 mM disuccinimidyl glutarate plus 10 min 1% formaldehyde	sonication (Bioruptor)	2	Glucoccorticoid Receptor (GR)	rabbit polyclonal a-GR, ProteinTech #24050-1-AP	AB_2813890	51 bp	NovaSeq6000	paired-end	4.91391e+07	45532571	92.6606	27624293	56.2165	2233631	0.463075	2.15948
GSM4040428	33567280	ChIPseq	C57BL6/J	male	BMDMs	3h 100 ng/ml LPS	10 min 1% formaldehyde	sonication (Bioruptor)	1	H3K4me2	rabbit polyclonal a-H3K4me2 Abcam #ab7766	AB_2560996	101 bp	HiSeq 4000	paired-end	38784295	38201959	98.4985	14998408	39.2608	7238070	1	1
GSM4040429	33567280	ChIPseq	C57BL6/J	male	BMDMs	3h 100 ng/ml LPS	10 min 1% formaldehyde	sonication (Bioruptor)	2	H3K4me2	rabbit polyclonal a-H3K4me2 Abcam #ab7766	AB_2560996	101 bp	HiSeq 4000	paired-end	47365857	4.67225e+07	98.6417	1.91128e+07	40.907	7659365	0.948	1.05485
GSM4040430	33567280	ChIPseq	C57BL6/J	male	BMDMs	3h 100 ng/ml LPS	10 min 1% formaldehyde	sonication (Bioruptor)	3	H3K4me2	rabbit polyclonal a-H3K4me2 Abcam #ab7766	AB_2560996	101 bp	HiSeq 4000	paired-end	79808126	77767210	97.4427	42748890	54.9703	22939119	0.316	3.16456
GSM4040431	33567280	ChIPseq	C57BL6/J	male	BMDMs	16h 1 mM Dex plus 3h 100 ng/ml LPS	10 min 1% formaldehyde	sonication (Bioruptor)	1	H3K4me2	rabbit polyclonal a-H3K4me2 Abcam #ab7766	AB_2560996	101 bp	HiSeq 4000	paired-end	51909762	51345900	98.9138	24584505	47.8802	11158145	0.647	1.5456
GSM4040432	33567280	ChIPseq	C57BL6/J	male	BMDMs	16h 1 mM Dex plus 3h 100 ng/ml LPS	10 min 1% formaldehyde	sonication (Bioruptor)	2	H3K4me2	rabbit polyclonal a-H3K4me2 Abcam #ab7766	AB_2560996	101 bp	HiSeq 4000	paired-end	57462820	56853058	98.9389	27080699	47.6328	12108276	0.596	1.67785
GSM4040433	33567280	ChIPseq	C57BL6/J	male	BMDMs	3h 100 ng/ml LPS	10 min 1% formaldehyde	sonication (Bioruptor)	1	H3K4me3	rabbit monoclonal a-H3K4me3 Millipore #05-745R	AB_1587134	101 bp	HiSeq 4000	paired-end	68954507	6.81142e+07	98.7814	4.81578e+07	70.7016	8971981	1	1
GSM4040434	33567280	ChIPseq	C57BL6/J	male	BMDMs	3h 100 ng/ml LPS	10 min 1% formaldehyde	sonication (Bioruptor)	2	H3K4me3	rabbit monoclonal a-H3K4me3 Millipore #05-745R	AB_1587134	101 bp	HiSeq 4000	paired-end	63550704	6.25255e+07	98.3868	3.76088e+07	60.1495	10066763	0.88	1.13636
GSM4040435	33567280	ChIPseq	C57BL6/J	male	BMDMs	3h 100 ng/ml LPS	10 min 1% formaldehyde	sonication (Bioruptor)	3	H3K4me3	rabbit monoclonal a-H3K4me3 Millipore #05-745R	AB_1587134	101 bp	HiSeq 4000	paired-end	117498892	114288018	97.2673	97082973	84.9459	35717208	0.244	4.09836
GSM4040436	33567280	ChIPseq	C57BL6/J	male	BMDMs	16h 1 mM Dex plus 3h 100 ng/ml LPS	10 min 1% formaldehyde	sonication (Bioruptor)	1	H3K4me3	rabbit monoclonal a-H3K4me3 Millipore #05-745R	AB_1587134	101 bp	HiSeq 4000	paired-end	54819654	5.40627e+07	98.6192	4.20029e+07	77.6929	12255795	0.72	1.38889
GSM4040437	33567280	ChIPseq	C57BL6/J	male	BMDMs	16h 1 mM Dex plus 3h 100 ng/ml LPS	10 min 1% formaldehyde	sonication (Bioruptor)	2	H3K4me3	rabbit monoclonal a-H3K4me3 Millipore #05-745R	AB_1587134	101 bp	HiSeq 4000	paired-end	46783841	4.61601e+07	98.6667	3.69946e+07	80.1442	11707445	0.753	1.32802
GSM4040438	33567280	ChIPseq	C57BL6/J	male	BMDMs	16h 1 mM Dex plus 3h 100 ng/ml LPS	10 min 1% formaldehyde	sonication (Bioruptor)	3	H3K4me3	rabbit monoclonal a-H3K4me3 Millipore #05-745R	AB_1587134	101 bp	HiSeq 4000	paired-end	112280451	109919022	97.8968	87929782	79.9951	39136679	0.22	4.54545
GSM4040439	33567280	ChIPseq	C57BL6/J	male	BMDMs	3h 100 ng/ml LPS	10 min 1% formaldehyde	sonication (Bioruptor)	1	H3K4me1	rabbit polyclonal a-H3K4me1 Diagenode #C15410194	AB_2637078	101 bp	HiSeq 4000	paired-end	69927644	68122288	97.4183	29800753	43.746	14402449	1	1
GSM4040440	33567280	ChIPseq	C57BL6/J	male	BMDMs	3h 100 ng/ml LPS	10 min 1% formaldehyde	sonication (Bioruptor)	2	H3K4me1	rabbit polyclonal a-H3K4me1 Diagenode #C15410194	AB_2637078	101 bp	HiSeq 4000	paired-end	60816857	59173640	97.2981	38167510	64.5009	23924015	0.605	1.65289
GSM4040441	33567280	ChIPseq	C57BL6/J	male	BMDMs	3h 100 ng/ml LPS	10 min 1% formaldehyde	sonication (Bioruptor)	3	H3K4me1	rabbit polyclonal a-H3K4me1 Diagenode #C15410194	AB_2637078	101 bp	HiSeq 4000	paired-end	71543847	69670038	97.3809	42383631	60.8348	32684701	0.44	2.27273
GSM4040442	33567280	ChIPseq	C57BL6/J	male	BMDMs	16h 1 mM Dex plus 3h 100 ng/ml LPS	10 min 1% formaldehyde	sonication (Bioruptor)	1	H3K4me1	rabbit polyclonal a-H3K4me1 Diagenode #C15410194	AB_2637078	101 bp	HiSeq 4000	paired-end	73162822	71092085	97.1697	38348632	53.9422	22159198	0.649	1.54083
GSM4040443	33567280	ChIPseq	C57BL6/J	male	BMDMs	16h 1 mM Dex plus 3h 100 ng/ml LPS	10 min 1% formaldehyde	sonication (Bioruptor)	2	H3K4me1	rabbit polyclonal a-H3K4me1 Diagenode #C15410194	AB_2637078	101 bp	HiSeq 4000	paired-end	102411297	99243685	96.907	41165979	41.4797	25185725	0.575	1.73913
GSM4040444	33567280	ChIPseq	C57BL6/J	male	BMDMs	16h 1 mM Dex plus 3h 100 ng/ml LPS	10 min 1% formaldehyde	sonication (Bioruptor)	3	H3K4me1	rabbit polyclonal a-H3K4me1 Diagenode #C15410194	AB_2637078	101 bp	HiSeq 4000	paired-end	83916108	81425790	97.0324	48717769	59.8309	37316031	0.386	2.59067
GSM4040445	33567280	ChIPseq	C57BL6/J	male	BMDMs	3h 100 ng/ml LPS	10 min 1% formaldehyde	sonication (Bioruptor)	1	H3K27ac	rabbit polyclonal a-H3K27ac Abcam #ab4729	AB_2118291	101 bp	HiSeq 4000	paired-end	30595786	3.02279e+07	98.7975	24625231	81.4653	3377209	1	1
GSM4040446	33567280	ChIPseq	C57BL6/J	male	BMDMs	3h 100 ng/ml LPS	10 min 1% formaldehyde	sonication (Bioruptor)	2	H3K27ac	rabbit polyclonal a-H3K27ac Abcam #ab4729	AB_2118291	101 bp	HiSeq 4000	paired-end	74804900	7.36146e+07	98.4088	4.78346e+07	64.9797	6569227	0.522	1.91571
GSM4040447	33567280	ChIPseq	C57BL6/J	male	BMDMs	16h 1 mM Dex plus 3h 100 ng/ml LPS	10 min 1% formaldehyde	sonication (Bioruptor)	1	H3K27ac	rabbit polyclonal a-H3K27ac Abcam #ab4729	AB_2118291	101 bp	HiSeq 4000	paired-end	63003077	6.20394e+07	98.4704	4.85356e+07	78.2336	6583595	0.51	1.96078
GSM4040448	33567280	ChIPseq	C57BL6/J	male	BMDMs	16h 1 mM Dex plus 3h 100 ng/ml LPS	10 min 1% formaldehyde	sonication (Bioruptor)	2	H3K27ac	rabbit polyclonal a-H3K27ac Abcam #ab4729	AB_2118291	101 bp	HiSeq 4000	paired-end	60803646	60001318	98.6805	50538415	84.2288	6086798	0.552	1.81159
GSM4040449	33567280	ChIPseq	C57BL6/J	male	BMDMs	3h 100 ng/ml LPS	10 min 1% formaldehyde	sonication (Bioruptor)	1	SETD1A	rabbit polyclonal a-hSet1 Bethyl Laboratories #A300-289A	AB_263413	101 bp	HiSeq 4000	paired-end	33164386	32456086	97.8643	24013397	73.9873	864060	1	1
GSM4040450	33567280	ChIPseq	C57BL6/J	male	BMDMs	3h 100 ng/ml LPS	10 min 1% formaldehyde	sonication (Bioruptor)	2	SETD1A	rabbit polyclonal a-hSet1 Bethyl Laboratories #A300-289A	AB_263413	101 bp	HiSeq 4000	paired-end	44954466	43920818	97.7007	34831097	79.3043	1704853	0.434	2.30415
GSM4040451	33567280	ChIPseq	C57BL6/J	male	BMDMs	16h 1 mM Dex plus 3h 100 ng/ml LPS	10 min 1% formaldehyde	sonication (Bioruptor)	1	SETD1A	rabbit polyclonal a-hSet1 Bethyl Laboratories #A300-289A	AB_263413	101 bp	HiSeq 4000	paired-end	31959985	31138511	97.4297	17840841	57.2951	1057402	0.69	1.44928
GSM4040452	33567280	ChIPseq	C57BL6/J	male	BMDMs	16h 1 mM Dex plus 3h 100 ng/ml LPS	10 min 1% formaldehyde	sonication (Bioruptor)	2	SETD1A	rabbit polyclonal a-hSet1 Bethyl Laboratories #A300-289A	AB_263413	101 bp	HiSeq 4000	paired-end	39729390	38950382	98.0392	32856100	84.3537	2927579	0.234	4.2735
GSM4040453	33567280	ChIPseq	C57BL6/J	male	BMDMs	3h 100 ng/ml LPS	10 min 1% formaldehyde	sonication (Bioruptor)	1	CXXC1	rabbit polyclonal a-CGBP Abcam #ab56035	AB_879712	101 bp	HiSeq 4000	paired-end	30607834	29691595	97.0065	22715560	76.505	523527	0.682	1.46628
GSM4040454	33567280	ChIPseq	C57BL6/J	male	BMDMs	3h 100 ng/ml LPS	10 min 1% formaldehyde	sonication (Bioruptor)	2	CXXC1	rabbit polyclonal a-CGBP Abcam #ab56035	AB_879712	101 bp	HiSeq 4000	paired-end	27286279	26755968	98.0565	11884367	44.4176	353059	1	1
GSM4040456	33567280	ChIPseq	C57BL6/J	male	BMDMs	16h 1 mM Dex plus 3h 100 ng/ml LPS	10 min 1% formaldehyde	sonication (Bioruptor)	1	CXXC1	rabbit polyclonal a-CGBP Abcam #ab56035	AB_879712	101 bp	HiSeq 4000	paired-end	35378232	34155388	96.5435	26359382	77.1749	830885	0.383	2.61097
GSM4040457	33567280	ChIPseq	C57BL6/J	male	BMDMs	16h 1 mM Dex plus 3h 100 ng/ml LPS	10 min 1% formaldehyde	sonication (Bioruptor)	2	CXXC1	rabbit polyclonal a-CGBP Abcam #ab56035	AB_879712	101 bp	HiSeq 4000	paired-end	47509940	46693735	98.282	31013060	66.418	638682	0.588	1.70068
GSM2932659	29424686	ChIPseq	C57BL6	male	BMDMs	45 min 10 ng/ml LPS	30 min 2 mM disuccinimidyl glutarate plus 10 min 1% formaldehyde	sonication (Covaris)	1	BRD4	rabbit polyclonal a-BRD4 Abcam #ab84776	AB_1860649	51 bp	HiSeq 2500	single-end
GSM2932660	29424686	ChIPseq	C57BL6	male	BMDMs	45 min 10 ng/ml LPS	30 min 2 mM disuccinimidyl glutarate plus 10 min 1% formaldehyde	sonication (Covaris)	2	BRD4	rabbit polyclonal a-BRD4 Abcam #ab84776	AB_1860649	51 bp	HiSeq 2500	single-end
GSM2932661	29424686	ChIPseq	C57BL6	male	BMDMs	45 min 100 nM Dex plus 10 ng/ml LPS	30 min 2 mM disuccinimidyl glutarate plus 10 min 1% formaldehyde	sonication (Covaris)	1	BRD4	rabbit polyclonal a-BRD4 Abcam #ab84776	AB_1860649	51 bp	HiSeq 2500	single-end
GSM2932662	29424686	ChIPseq	C57BL6	male	BMDMs	45 min 100 nM Dex plus 10 ng/ml LPS	30 min 2 mM disuccinimidyl glutarate plus 10 min 1% formaldehyde	sonication (Covaris)	2	BRD4	rabbit polyclonal a-BRD4 Abcam #ab84776	AB_1860649	51 bp	HiSeq 2500	single-end
GSM2932683	29424686	ChIPseq	C57BL6	male	BMDMs	45 min 10 ng/ml LPS	10 min 1% formaldehyde	sonication (Covaris)	1	RNAP2	rabbit polyclonal a-RNAP2 (H-224) Santa Cruz Biotech #sc-9001X	AB_2268548	51 bp	HiSeq 2500	single-end
GSM2932684	29424686	ChIPseq	C57BL6	male	BMDMs	45 min 10 ng/ml LPS	10 min 1% formaldehyde	sonication (Covaris)	2	RNAP2	rabbit polyclonal a-RNAP2 (H-224) Santa Cruz Biotech #sc-9001X	AB_2268548	51 bp	HiSeq 2500	single-end
GSM2932685	29424686	ChIPseq	C57BL6	male	BMDMs	45 min 100 nM Dex plus 10 ng/ml LPS	10 min 1% formaldehyde	sonication (Covaris)	1	RNAP2	rabbit polyclonal a-RNAP2 (H-224) Santa Cruz Biotech #sc-9001X	AB_2268548	51 bp	HiSeq 2500	single-end
GSM2932686	29424686	ChIPseq	C57BL6	male	BMDMs	45 min 100 nM Dex plus 10 ng/ml LPS	10 min 1% formaldehyde	sonication (Covaris)	2	RNAP2	rabbit polyclonal a-RNAP2 (H-224) Santa Cruz Biotech #sc-9001X	AB_2268548	51 bp	HiSeq 2500	single-end
GSM5658007	this manuscript	4sU-seq, totalRNA	C57BL6/J	male	BMDMs	2h 100 ng/ml LPS, 1h 200 mM 4sU	NA	NA		Biotin	µMacs Streptavidin Kit Miltenyi Biotec #130-074-101	NA	101 bp	HiSeq 2500	paired-end
GSM5658008	this manuscript	4sU-seq, totalRNA	C57BL6/J	male	BMDMs	2h 100 ng/ml LPS, 1h 200 mM 4sU	NA	NA		Biotin	µMacs Streptavidin Kit Miltenyi Biotec #130-074-101	NA	101 bp	HiSeq 2500	paired-end
GSM5658009	this manuscript	4sU-seq, totalRNA	C57BL6/J	male	BMDMs	2h 100 ng/ml LPS, 1h 200 mM 4sU	NA	NA		Biotin	µMacs Streptavidin Kit Miltenyi Biotec #130-074-101	NA	101 bp	HiSeq 2500	paired-end
GSM5658010	this manuscript	4sU-seq, totalRNA	C57BL6/J	male	BMDMs	2.5h 1mM Dex plus 2h 100 ng/ml LPS, 1h 200 mM 4sU	NA	NA		Biotin	µMacs Streptavidin Kit Miltenyi Biotec #130-074-101	NA	101 bp	HiSeq 2500	paired-end
GSM5658011	this manuscript	4sU-seq, totalRNA	C57BL6/J	male	BMDMs	2.5h 1mM Dex plus 2h 100 ng/ml LPS, 1h 200 mM 4sU	NA	NA		Biotin	µMacs Streptavidin Kit Miltenyi Biotec #130-074-101	NA	101 bp	HiSeq 2500	paired-end
GSM5658012	this manuscript	4sU-seq, totalRNA	C57BL6/J	male	BMDMs	2.5h 1mM Dex plus 2h 100 ng/ml LPS, 1h 200 mM 4sU	NA	NA		Biotin	µMacs Streptavidin Kit Miltenyi Biotec #130-074-101	NA	101 bp	HiSeq 2500	paired-end
GSM5658013	this manuscript	4sU-seq, PolyARNA	C57BL6/J	male	BMDMs	2h 100 ng/ml LPS, 1h 200 mM 4sU	NA	NA		Biotin	µMacs Streptavidin Kit Miltenyi Biotec #130-074-101	NA	101 bp	HiSeq 2500	paired-end
GSM5658014	this manuscript	4sU-seq, PolyARNA	C57BL6/J	male	BMDMs	2h 100 ng/ml LPS, 1h 200 mM 4sU	NA	NA		Biotin	µMacs Streptavidin Kit Miltenyi Biotec #130-074-101	NA	101 bp	HiSeq 2500	paired-end
GSM5658015	this manuscript	4sU-seq, PolyARNA	C57BL6/J	male	BMDMs	2h 100 ng/ml LPS, 1h 200 mM 4sU	NA	NA		Biotin	µMacs Streptavidin Kit Miltenyi Biotec #130-074-101	NA	101 bp	HiSeq 2500	paired-end
GSM5658016	this manuscript	4sU-seq, PolyARNA	C57BL6/J	male	BMDMs	2.5h 1mM Dex plus 2h 100 ng/ml LPS, 1h 200 mM 4sU	NA	NA		Biotin	µMacs Streptavidin Kit Miltenyi Biotec #130-074-101	NA	101 bp	HiSeq 2500	paired-end
GSM5658017	this manuscript	4sU-seq, PolyARNA	C57BL6/J	male	BMDMs	2.5h 1mM Dex plus 2h 100 ng/ml LPS, 1h 200 mM 4sU	NA	NA		Biotin	µMacs Streptavidin Kit Miltenyi Biotec #130-074-101	NA	101 bp	HiSeq 2500	paired-end
GSM5658018	this manuscript	4sU-seq, PolyARNA	C57BL6/J	male	BMDMs	2.5h 1mM Dex plus 2h 100 ng/ml LPS, 1h 200 mM 4sU	NA	NA		Biotin	µMacs Streptavidin Kit Miltenyi Biotec #130-074-101	NA	101 bp	HiSeq 2500	paired-end
GSM2911260	31706703	ChIPseq	C57BL6/J	male	liver	ZT12, 12 weeks control diet (Research Diet, D12329)	30 min 2 mM disuccinimidyl glutarate plus 10 min 1% formaldehyde	sonication (Bioruptor)	1	Glucoccorticoid Receptor (GR)	rabbit polyclonal a-GR, Santa Cruz BioTech #sc-1004X	AB_2155786	101 bp	HiSeq 2500	paired-end	47179704	46954415	99.5225	37865119	80.2572	2022174	0.706284	1.41586
GSM2911261	31706703	ChIPseq	C57BL6/J	male	liver	ZT12, 12 weeks control diet (Research Diet, D12329)	30 min 2 mM disuccinimidyl glutarate plus 10 min 1% formaldehyde	sonication (Bioruptor)	2	Glucoccorticoid Receptor (GR)	rabbit polyclonal a-GR, Santa Cruz BioTech #sc-1004X	AB_2155786	101 bp	HiSeq 2500	paired-end	64629596	6.29388e+07	97.3839	19815873	30.6607	1428230	1	1
GSM1479704	28414715, 29572261	DHS	C57BL6	male	liver	ZT14, ad libitum	NA	DNaseI	1	NA	NA	NA	101 bp	HiSeq 2500	single-end	204984161	190960306	93.1586	78411953	58.9381	18537030	1	1
GSM1437739	25416951	GROseq	C57BL6	NA	liver	ZT13, ad libitum	NA	NA	1	NA	NA	NA	101 bp	HiSeq 2000	paired-end	2.52175e+07	2.44513e+07	96.9616				1	1
GSM2911206	31706703	RNAseq	C57BL6/J	male	liver	ZT0, 12 weeks control diet (Research Diet, D12329)	NA	NA	1	NA	NA	NA	101 bp	HiSeq 2000	paired-end
GSM2911207	31706703	RNAseq	C57BL6/J	male	liver	ZT0, 12 weeks control diet (Research Diet, D12329)	NA	NA	2	NA	NA	NA	101 bp	HiSeq 2000	paired-end
GSM2911208	31706703	RNAseq	C57BL6/J	male	liver	ZT0, 12 weeks control diet (Research Diet, D12329)	NA	NA	3	NA	NA	NA	101 bp	HiSeq 2000	paired-end
GSM2911215	31706703	RNAseq	C57BL6/J	male	liver	ZT12, 12 weeks control diet (Research Diet, D12329)	NA	NA	1	NA	NA	NA	101 bp	HiSeq 2000	paired-end
GSM2911216	31706703	RNAseq	C57BL6/J	male	liver	ZT12, 12 weeks control diet (Research Diet, D12329)	NA	NA	2	NA	NA	NA	101 bp	HiSeq 2000	paired-end
GSM2911217	31706703	RNAseq	C57BL6/J	male	liver	ZT12, 12 weeks control diet (Research Diet, D12329)	NA	NA	3	NA	NA	NA	101 bp	HiSeq 2000	paired-end
GSM4078778	33567280	RNAseq	C57BL6/J	male	BMDMs	6h 100 mg/ml LPS	NA	NA	1	NA	NA	NA	101 bp	HiSeq 4000	paired-end
GSM4078779	33567280	RNAseq	C57BL6/J	male	BMDMs	6h 100 mg/ml LPS	NA	NA	2	NA	NA	NA	101 bp	HiSeq 4000	paired-end
GSM4078780	33567280	RNAseq	C57BL6/J	male	BMDMs	6h 100 mg/ml LPS	NA	NA	3	NA	NA	NA	101 bp	HiSeq 4000	paired-end
GSM4078781	33567280	RNAseq	C57BL6/J	male	BMDMs	16h 1 mM Dex plus 6h 100 ng/ml LPS	NA	NA	1	NA	NA	NA	101 bp	HiSeq 4000	paired-end
GSM4078782	33567280	RNAseq	C57BL6/J	male	BMDMs	16h 1 mM Dex plus 6h 100 ng/ml LPS	NA	NA	2	NA	NA	NA	101 bp	HiSeq 4000	paired-end
GSM4078783	33567280	RNAseq	C57BL6/J	male	BMDMs	16h 1 mM Dex plus 6h 100 ng/ml LPS	NA	NA	3	NA	NA	NA	101 bp	HiSeq 4000	paired-end
