# Supplementary material for: Enhancer RNA Expression in Response to Glucocorticoid Treatment in Murine Macrophages
Source: Cells. 2021 Dec 23;11(1):28. doi: 10.3390/cells11010028 (PMC8744892; doi:10.3390/cells11010028)
Supplement: Supplementary file 1 [file cells-11-00028-s001.zip › cells-1462659-supplementary proof done/Greulich_tableS2.xlsx]

## Sheet: Tabelle1
Table S4: Overrepresentation analysis for biological processes (Gene ontology, GO) of tissue-specifically regulated glucocorticoid response genes (BMDMs and liver). This table relates to figure S2A. red - top10 non-redundant terms selected for visualization; grey - redundant terms not used for visualization.
ID	Description	GeneRatio	BgRatio	pvalue	p.adjust	qvalue	geneID	set
GO:0006954	inflammatory response	199/2715	486/11738	3.11883e-19	1.69789e-15	1.44254e-15	Itgb2/Loxl3/Lgals9/Timp1/Acp5/Ddt/Il16/Axl/Il17ra/Apoe/Hck/Pld3/Stat3/Stat5a/Ccl24/Cd44/Prdx2/Hmox1/Mmp8/Ggt5/Ccl8/Bcr/Git1/Tnfaip8l2/Trpv4/Csf1/Slamf1/Cybb/Lpl/Cd5l/Fcgr1/Ncf1/Plgrkt/Il10/Pmp22/Adora2b/Cd68/Ccl6/Ccl4/Map2k3/Ccl9/Traf3ip2/Igf1/Havcr2/Pik3cg/Sdc1/Nos2/Ly86/Cd180/Ndufs4/Mapk8/Ednrb/Drosha/Ywhaz/Hdac7/Bcl6/Cd200/Cd200r1/Tbc1d23/App/Abcc1/C1qtnf12/Mmp25/Pla2g7/Trem2/Sting1/Tnf/Ndfip1…	BMDMs-specific
GO:0032103	positive regulation of response to external stimulus	127/2715	296/11738	1.86521e-14	4.83751e-11	4.10998e-11	Pdgfb/Polr3d/Lgals9/Ddt/Il16/Tiam1/Il17ra/Stat5a/Akt2/Ccl24/Igf1r/Mmp8/Met/Trpv4/Csf1/Sash1/Slamf1/Lpl/Fcgr1/Dhx58/C1qbp/Adora2b/Ccl4/Usp15/Havcr2/Pik3cg/Fkbp1b/Lgmn/Ly86/Cd180/Nckap1l/Prkdc/Tomm70a/App/Abcc1/Pla2g7/Trem2/Sting1/Aif1/Tnf/Cd74/Csf1r/Jak2/Pdcd4/Adam8/Irf7/Il6/Ccr1/Nrp1/Hspd1/Cd28/Ppm1f/Tnfrsf11a/Ifi211/Sell/Optn/Card9/Il1b/Il12a/Stap1/Cxcl1/P2rx4/Ctsc/Nupr1/Btk/Nono/F7/Gas6/Tlr3/Cx…	BMDMs-specific
GO:0001819	positive regulation of cytokine production	134/2715	320/11738	3.4304e-14	4.83751e-11	4.10998e-11	Icosl/Polr3d/Lgals9/Ddt/Il16/Il17ra/Cd36/Stat3/Stat5a/Ly9/Mmp8/Sulf2/Pou2f2/Mcoln2/Trpv4/Slamf1/Cybb/Cd83/Lpl/Cd274/Il10/Dhx58/Adora2b/Csf2/Ccl4/Ifngr1/Ddx21/Sptbn1/Havcr2/Rock2/Rsad2/Rnf135/Cd200/Tbc1d23/Tomm70a/App/Ifnar1/Clec4n/Trem2/Sting1/Aif1/Tnf/Cd74/Csf1r/Anxa1/Jak2/Frmd8/Adam8/Irf7/Il6/Casp1/Hspd1/Cd28/Casp8/Stat1/Slc11a1/Ifi211/Optn/Card9/Il1b/Il1a/Src/Il12a/Tnfrsf8/Hdac1/Fgr/Pf4/P2rx7/…	BMDMs-specific
GO:0050900	leukocyte migration	115/2715	261/11738	3.55438e-14	4.83751e-11	4.10998e-11	Itgb2/Pdgfb/Mmp14/Lgals9/Ddt/Il16/Il17ra/Ccl24/Ccl8/Trpm2/Bcr/Mcoln2/Trpv4/Csf1/Slamf1/Eps8/C1qbp/Cxcl16/Ccl6/Ccl4/Ccl9/Stk10/Myo1g/Itgb3/Lgmn/Ednrb/Golph3/Ripk3/Nckap1l/Cd200/Cd200r1/App/Pla2g7/Trem2/Aif1/Tnf/Slc12a2/Cd74/Csf1r/Anxa1/Capn1/Adam8/Ccr1/Pikfyve/Sell/Sele/Itga6/Il1b/Il1a/Il12a/Ecm1/B4galt1/Csf3r/Padi2/Bst1/Emilin1/Rhoh/Stap1/Pf4/Cxcl3/Cxcl1/Cxcl9/P2rx4/Flt1/Ptpro/Cd9/Coro1a/Mpp1/F7/…	BMDMs-specific
GO:0030595	leukocyte chemotaxis	80/2715	164/11738	4.50665e-13	4.90684e-10	4.16889e-10	Itgb2/Pdgfb/Ddt/Il16/Il17ra/Ccl24/Ccl8/Trpm2/Trpv4/Csf1/Slamf1/C1qbp/Cxcl16/Ccl6/Ccl4/Ccl9/Lgmn/Ednrb/Nckap1l/App/Pla2g7/Aif1/Slc12a2/Cd74/Csf1r/Anxa1/Adam8/Ccr1/Pikfyve/Sell/Il1b/Il12a/Csf3r/Padi2/Bst1/Stap1/Pf4/Cxcl3/Cxcl1/Cxcl9/Flt1/Ptpro/Coro1a/Mpp1/F7/Gas6/Cx3cl1/Ccl22/Tirap/Vav1/Cxcl10/Ccl12/Ccl7/Ccl2/Ccr3/Ripor2/Serpine1/C3ar1/Trem3/Cmklr1/Trem1/Rin3/Mtus1/Wnk1/Jaml/Ccr2/C5ar1/Lgals3/Gpr18…	BMDMs-specific
GO:0031347	regulation of defense response	158/2715	412/11738	1.27175e-12	9.89058e-10	8.40311e-10	Tspan32/Polr3d/Lgals9/Acp5/Ddt/Il16/Il17ra/Apoe/Stat5a/Dnaja3/Ccl24/Cd44/Mmp8/Htra1/Bcr/Git1/Tnfaip8l2/Trpv4/Lpl/Fcgr1/Il10/Dhx58/Pmp22/C1qbp/Adora2b/Traf3ip2/Igf1/Irak3/Havcr2/Pik3cg/Rnf135/Arg2/Traf3/Ednrb/Drosha/Bcl6/Cd200/Cd200r1/Prkdc/Tbc1d23/Tomm70a/App/Abcc1/C1qtnf12/Trem2/Myo1f/Sting1/Tnf/Ndfip1/Cd74/Anxa1/Jak2/Pdcd4/Adam8/Irf7/Il6/Ccr1/Casp1/Hspd1/Cd28/Stat1/Tnfrsf11a/Ifi211/Fcgr2b/Optn/…	BMDMs-specific
GO:0009617	response to bacterium	165/2715	438/11738	2.2618e-12	1.53916e-09	1.30768e-09	Slfn4/Lgals9/Acp5/Axl/Cd36/Hck/Paf1/Prdx2/Ggt5/Cav1/Mgst1/Bcr/Git1/Sash1/Lpl/Fcgr1/Ncf1/Cd274/Il10/Slpi/Dhx58/Pmp22/Cd68/Cxcl16/Plscr3/Irak3/Havcr2/Ppm1d/Cmpk2/Nos2/Pygl/Arg2/Ly86/Cd180/Mapk8/Ednrb/Drosha/Bcl2l2/Litaf/Hsf1/App/Cd86/Ifnar1/Cd4/Trem2/Myo1f/Tnf/Jak2/Pdcd4/Baiap2/Il6/Casp1/Stat1/Slc11a1/Tnfrsf11a/Rgs1/Rab29/Ifi211/Fcgr2b/Optn/Mrc1/Vim/Lcn2/Card9/Il1b/Il1a/Il12a/Ifi44/Gbp3/Gbp2/Fgr/St…	BMDMs-specific
GO:0002685	regulation of leukocyte migration	73/2715	159/11738	1.74087e-10	5.57487e-08	4.73645e-08	Mmp14/Lgals9/Ddt/Ccl24/Bcr/Trpv4/Csf1/Slamf1/C1qbp/Ccl4/Stk10/Itgb3/Lgmn/Ripk3/Nckap1l/Cd200/Cd200r1/App/Pla2g7/Trem2/Aif1/Cd74/Csf1r/Anxa1/Capn1/Adam8/Ccr1/Sell/Sele/Il1b/Il1a/Il12a/Ecm1/Padi2/Bst1/Emilin1/Rhoh/Stap1/P2rx4/Cd9/Mpp1/F7/Gas6/Cx3cl1/Tirap/Cxcl10/Ccl12/Ccl2/Cd99l2/Ripor2/Fut7/Icam1/Serpine1/Ptger4/C3ar1/Cmklr1/Tnfrsf14/Rin3/Mtus1/Wnk1/Ccr2/C5ar1/Lgals3/Gpr18/Spn/Dock8/Cx3cr1/Adam17/…	BMDMs-specific
GO:0071216	cellular response to biotic stimulus	77/2715	175/11738	6.64703e-10	2.01036e-07	1.70801e-07	Axl/Cd36/Paf1/Prdx2/Bcr/Git1/Sash1/Cd274/Il10/Cd68/Cxcl16/Plscr3/Havcr2/Cmpk2/Nos2/Ly86/Cd180/Mapk8/Bcl2l2/Litaf/Cd86/Trem2/Tnf/Jak2/Pdcd4/Il6/Casp1/Stat1/Fcgr2b/Mrc1/Vim/Il1b/Il1a/Il12a/Gbp2/Stap1/Pf4/Cxcl3/Cxcl1/Cxcl9/Btk/Irak1/Eif2ak3/Cx3cl1/Tirap/Plscr1/Ltf/Nlrp3/Ogt/Cxcl10/Ccl12/Ccl2/Serpine1/Arid5a/Txnip/Tlr4/Eme1/Irf8/Tnip3/Zfp36/Ppp1r15b/Cd14/Cx3cr1/Mapk14/Nod2/Cebpb/Scimp/Cxcl2/Fcgr4/Tni…	BMDMs-specific
GO:0050865	regulation of cell activation	155/2715	434/11738	1.05865e-09	3.03332e-07	2.57713e-07	Tspan32/Itgb2/Lck/Pdgfb/Loxl3/Icosl/Mmp14/Lgals9/Il16/Axl/Apoe/Stat5a/Dnaja3/Cd44/Prdx2/Hmox1/Mmp8/Bloc1s6/Cav1/Bcr/Tnfrsf13b/Tnfaip8l2/Slamf1/Cd83/Cd274/Il10/Sdc4/Adora2b/Ahr/Igf1/Havcr2/Arg2/Gpr137b/Drosha/Ripk3/Nckap1l/Bcl6/Cblb/Cd200/Prkdc/Dlg1/Tfrc/Samsn1/Cd86/Cd4/Trem2/Twsg1/Zeb1/Sos1/Aif1/Tnf/Ndfip1/Cd74/Anxa1/Fas/Jak2/Bad/Adam8/Il6/Pdgfa/Hspd1/Cd28/Fcgr2b/Il2ra/Stxbp1/Il1b/Il1a/Pag1/Nfatc…	BMDMs-specific
GO:0042330	taxis	138/2715	377/11738	1.42331e-09	3.83656e-07	3.25957e-07	Lhx2/Itgb2/Pdgfb/Lgals9/Ddt/Il16/Tiam1/Il17ra/Akt2/Ccl24/Ccl8/Trpm2/Met/Trpv4/Csf1/Slamf1/Plgrkt/C1qbp/Lsp1/Cxcl16/Ccl6/Ccl4/Ccl9/Dock2/Pik3cg/Itgb3/Ttc8/Lgmn/Evl/Ptch1/Dpysl2/Ednrb/Nckap1l/App/Abcc1/Pla2g7/Trem2/Aif1/Lama3/Slc12a2/Cd74/Csf1r/Anxa1/Adam8/Ccr1/Nrp1/Pdgfa/Pikfyve/Sema4c/Ppm1f/Epha4/Sell/Plxna2/Eng/Notch1/Sema6d/Il1b/Il12a/Rab13/Sema4a/Csf3r/Padi2/Cdk5/Bst1/Rhoh/Stap1/Pf4/Cxcl3/Cxcl…	BMDMs-specific
GO:0006935	chemotaxis	137/2715	374/11738	1.54807e-09	3.83656e-07	3.25957e-07	Lhx2/Itgb2/Pdgfb/Lgals9/Ddt/Il16/Tiam1/Il17ra/Akt2/Ccl24/Ccl8/Trpm2/Met/Trpv4/Csf1/Slamf1/Plgrkt/C1qbp/Lsp1/Cxcl16/Ccl6/Ccl4/Ccl9/Dock2/Pik3cg/Itgb3/Ttc8/Lgmn/Evl/Ptch1/Dpysl2/Ednrb/Nckap1l/App/Abcc1/Pla2g7/Trem2/Aif1/Lama3/Slc12a2/Cd74/Csf1r/Anxa1/Adam8/Ccr1/Nrp1/Pdgfa/Pikfyve/Sema4c/Ppm1f/Epha4/Sell/Plxna2/Eng/Notch1/Sema6d/Il1b/Il12a/Rab13/Sema4a/Csf3r/Padi2/Cdk5/Bst1/Rhoh/Stap1/Pf4/Cxcl3/Cxcl…	BMDMs-specific
GO:0002274	myeloid leukocyte activation	73/2715	167/11738	2.61521e-09	5.93216e-07	5.04001e-07	Tspan32/Itgb2/Lgals9/Il16/Lcp2/Ndrg1/Hmox1/Mmp8/Bcr/Slamf1/Il10/Adora2b/Csf2/Ifngr1/Dock2/Havcr2/Gpr137b/Ywhaz/Dcstamp/Cd200/App/Ifngr2/Trem2/Myo1f/Aif1/Tnf/Jak2/Pi4k2a/Itgb8/Casp1/Hspd1/Slc11a1/Stxbp1/Stard7/Fgr/Rhoh/Stap1/Clec4d/Ctsc/Il4ra/Btk/Tlr3/Cx3cl1/Ldlr/Rora/Plscr1/Grn/Tmem106a/Cebpa/Lrrk2/Tlr4/Rbpj/Stx11/Batf2/Lat2/Tlr9/Ccr2/C5ar1/Trex1/Cx3cr1/Jun/Fes/Pla2g4a/Sphk2/Unc13d/Fcgr4/Fcgr3/Tn…	BMDMs-specific
GO:0002521	leukocyte differentiation	147/2715	416/11738	6.52102e-09	1.31483e-06	1.11709e-06	Tfe3/Lck/Loxl3/Mmp14/Lgals9/Itfg2/Axl/Bax/Stat3/Stat5a/Dnaja3/Ly9/Cd44/Prdx2/Apc/Pknox1/Pou2f2/Trpm2/Csf1/Dnajb9/Lrrk1/Slamf1/Cd83/Il10/Csf2/Ahr/Dock2/Rsad2/Itgb3/Mink1/Gpr137b/Gadd45g/Prxl2a/Drosha/Ripk3/Dcstamp/Hdac7/Nckap1l/Bcl6/Prkdc/Tfrc/Hcls1/App/Lmbr1l/Cd4/Tmem176a/Trem2/Zeb1/Sos1/Tmem178/Tnf/Ndfip1/Cd74/Csf1r/Anxa1/Fas/Bad/Fasn/Entpd7/Itgb8/Adam8/Il6/Ccr1/Cd28/Casp8/Tnfrsf11a/Il2ra/Fbn1/I…	BMDMs-specific
GO:0071706	tumor necrosis factor superfamily cytokine production	64/2715	143/11738	8.06671e-09	1.5684e-06	1.33252e-06	Lgals9/Acp5/Ddt/Axl/Cd36/Stat3/Mmp8/Slamf1/Cybb/Lpl/Cd274/Il10/Ccl4/Ifngr1/Igf1/Irak3/Havcr2/Arg2/Hsf1/Tbc1d23/App/Trem2/Jak2/Frmd8/Adam8/Il6/Hspd1/Card9/Il1a/Tnfrsf8/Hdac1/Errfi1/Pf4/Gpnmb/Gas6/Tlr3/Cx3cl1/Tirap/Ltf/Cd300ld/Tmem106a/Ccl2/Lrrk2/Arid5a/Tlr4/Ptger4/Pik3r1/Tspo/Dhx9/Zfp36/Tlr9/Ccr2/Trex1/Gpr18/Cd14/Spn/Cx3cr1/Bcl3/Nod2/Sphk2/Fcgr3/H2-T23/Selenos/Ccr5	BMDMs-specific
GO:0032943	mononuclear cell proliferation	85/2715	211/11738	1.55867e-08	2.73723e-06	2.32557e-06	Itgb2/Icosl/Lgals9/Impdh1/Bax/Stat5a/Dnaja3/Cd44/Prdx2/Tnfrsf13b/Csf1/Slamf1/Cd274/Il10/Sdc4/Ahr/Fyn/Igf1/Dock2/Havcr2/Fkbp1b/Arg2/Cd180/Ripk3/Nckap1l/Bcl6/Cblb/Dlg1/Tfrc/Cd86/Lmbr1l/Cd4/Twsg1/Sos1/Aif1/Ndfip1/Cd74/Anxa1/Cd151/Il6/Hspd1/Cd28/Slc11a1/Fcgr2b/Il2ra/Il1b/Il1a/Nfatc2/Il12a/Ctps/Bst1/Cd38/P2rx7/Gpnmb/Blm/Coro1a/Btk/Jak3/Tirap/Ccnd3/Ripor2/Card11/H2-Aa/Irs2/Plcl2/Tlr4/Armc5/Tnfrsf14/Il2…	BMDMs-specific
GO:0046651	lymphocyte proliferation	84/2715	208/11738	1.65221e-08	2.7864e-06	2.36734e-06	Itgb2/Icosl/Lgals9/Impdh1/Bax/Stat5a/Dnaja3/Cd44/Prdx2/Tnfrsf13b/Slamf1/Cd274/Il10/Sdc4/Ahr/Fyn/Igf1/Dock2/Havcr2/Fkbp1b/Arg2/Cd180/Ripk3/Nckap1l/Bcl6/Cblb/Dlg1/Tfrc/Cd86/Lmbr1l/Cd4/Twsg1/Sos1/Aif1/Ndfip1/Cd74/Anxa1/Cd151/Il6/Hspd1/Cd28/Slc11a1/Fcgr2b/Il2ra/Il1b/Il1a/Nfatc2/Il12a/Ctps/Bst1/Cd38/P2rx7/Gpnmb/Blm/Coro1a/Btk/Jak3/Tirap/Ccnd3/Ripor2/Card11/H2-Aa/Irs2/Plcl2/Tlr4/Armc5/Tnfrsf14/Il20rb/T…	BMDMs-specific
GO:0035458	cellular response to interferon-beta	26/2715	42/11738	8.29484e-08	1.05017e-05	8.92229e-06	Sting1/Stat1/Ifi211/Gbp3/Gbp2/Ifit1/Ifi206/Aim2/Ifi209/Irgm1/Gm12185/Trex1/Iigp1/Ifi205/Gm5431/Ifi208/Gm4841/9930111J21Rik1/Ifi214/Ifi204/Ifi213/Gm4951/Ifit3/Tgtp2/Tgtp1/Mndal	BMDMs-specific
GO:0022407	regulation of cell-cell adhesion	113/2715	312/11738	8.56337e-08	1.05952e-05	9.00178e-06	Itgb2/Lck/Loxl3/Icosl/Lgals9/Klf4/Stat5a/Dnaja3/Cd44/Prdx2/Cav1/Adam19/Tnfaip8l2/Trpv4/Piezo1/Slamf1/Cd83/Cd274/Il10/Sdc4/Igf1/Havcr2/Mink1/Arg2/Myo10/Nckap1l/Bcl6/Cblb/Dlg1/Tfrc/Cd86/Cd4/Twsg1/Aif1/Tnf/Ndfip1/Cd74/Anxa1/Jak2/Capn1/Bad/Adam8/Il6/Hspd1/Cd28/Ppm1f/Sele/Kifap3/Il2ra/Notch1/Il1rn/Itga6/Jag1/Il1b/Il1a/Pag1/Src/Il12a/Jak1/Pdpn/Rhoh/Gpnmb/Cd9/Blm/Coro1a/Il4ra/L1cam/Irak1/Cx3cl1/Jak3/Nlr…	BMDMs-specific
GO:0042110	T cell activation	126/2715	358/11738	1.03096e-07	1.24723e-05	1.05966e-05	Itgb2/Lck/Loxl3/Icosl/Lgals9/Bax/Stat3/Stat5a/Dnaja3/Ly9/Cd44/Prdx2/Apc/Pknox1/Cav1/Tnfaip8l2/Slamf1/Cd83/Cd274/Sdc4/Fyn/Igf1/Dock2/Havcr2/Fkbp1b/Rsad2/Mink1/Arg2/Gadd45g/Drosha/Ripk3/Nckap1l/Bcl6/Cblb/Prkdc/Dlg1/Tfrc/Cd86/Ifnar1/Lmbr1l/Cd4/Twsg1/Zeb1/Sos1/Aif1/Ndfip1/Cd74/Anxa1/Fas/Bad/Entpd7/Adam8/Cd151/Il6/Hspd1/Cd28/Slc11a1/Rab29/Il2ra/Gsn/Il1b/Il1a/Pag1/Il12a/Sema4a/Ctps/Rhoh/P2rx7/Lfng/Gpnm…	BMDMs-specific
GO:0008360	regulation of cell shape	58/2715	134/11738	1.67659e-07	1.90153e-05	1.61556e-05	Gna12/Hck/Ccl24/Fblim1/Plekho1/Eps8/Rnd3/Rac3/Kif3a/Fyn/Epb41l2/Hexb/Rhobtb2/Myo10/Parvb/Dlg1/Fgd4/Brwd1/Fmnl3/Bambi/Arap3/Csf1r/Anxa1/Baiap2/Il6/Plxna2/P2ry1/Sema4a/Pdpn/Fgr/Epb41/Rhoh/Rhof/Plxna1/Plxnd1/Cyfip1/Aldoa/Coro1a/Arap1/Ccl12/Ccl2/Fmnl2/Plxnb2/Icam1/F11r/Sh3kbp1/Cdc42ep4/Cdc42se1/Arhgap15/Prag1/Fes/Rhob/Rnd1/Fmnl1/Arhgap35/Ptk2b/Kdr/Plxnc1	BMDMs-specific
GO:0043087	regulation of GTPase activity	97/2715	264/11738	3.25446e-07	3.10829e-05	2.64083e-05	Cav2/Tiam1/Tbc1d8/Akt2/Ccl24/Rasa4/Ccl8/Met/Bcr/Evi5/Evi5l/Arrb1/Ccl6/Ccl4/Ccl9/Tbc1d15/Adap2/Ttc8/Net1/Eif5/Gpr137b/Nedd9/Gpr65/Spry2/Asap1/Bcl6/Cblb/Mmut/Pot1b/Mapre2/Arap3/Epha4/Rgs1/Plxna2/Rsu1/Pkp4/Itga6/Gnas/Ralgapb/Bcar3/Stmn1/Tbc1d1/Ezh2/Arhgap25/Plxna1/Plxnd1/Iqgap1/Arhgap6/Rasa3/Tbc1d9/Cx3cl1/Ccl22/Rasgrf1/Rasa2/Arap1/Tbc1d4/Vav1/Arhgap27/Iqsec1/Ccl12/Ccl7/Ccl2/Dennd1a/Ripor2/Sh3bp4/Lrr…	BMDMs-specific
GO:0035456	response to interferon-beta	29/2715	52/11738	3.6564e-07	3.43197e-05	2.91583e-05	Sting1/Ifitm1/Stat1/Ifi211/Gbp3/Gbp2/Plscr1/Ifit1/Ifi206/Aim2/Ifi209/Bst2/Irgm1/Gm12185/Trex1/Iigp1/Ifi205/Gm5431/Ifi208/Gm4841/9930111J21Rik1/Ifi214/Ifi204/Ifi213/Gm4951/Ifit3/Tgtp2/Tgtp1/Mndal	BMDMs-specific
GO:0033993	response to lipid	162/2715	497/11738	5.34933e-07	4.69705e-05	3.99065e-05	Lgals9/Rarg/Acp5/Daxx/Tmem161a/Axl/Cd36/Klf4/Ppp5c/Paf1/Stat3/Prdx2/Ncoa2/Ggt5/Tgfbr1/Cav1/Id3/Mgst1/Elk1/Bcr/Git1/Sash1/Lpl/Cd274/Il10/Slpi/Cd68/Cxcl16/Ahr/Plscr3/Igf1/Irak3/Prmt2/Havcr2/Rps6kb1/Rock2/Cmpk2/Adcy3/Nos2/Ly86/Ptch1/Glrx/Cd180/Mapk8/Ednrb/Dab2/Bcl2l2/Litaf/Hsf1/App/Cd86/Ifnar1/Trem2/Abcg1/Tnf/Smad2/Anxa1/Fas/Jak2/Bad/Pdcd4/Scd2/Ube3a/Il6/Casp1/Stat1/Slc11a1/Tnfrsf11a/Parp1/Mrc1/Vim/…	BMDMs-specific
GO:0032944	regulation of mononuclear cell proliferation	66/2715	165/11738	8.34197e-07	6.98672e-05	5.93597e-05	Icosl/Lgals9/Stat5a/Dnaja3/Cd44/Tnfrsf13b/Csf1/Slamf1/Cd274/Il10/Sdc4/Ahr/Igf1/Havcr2/Arg2/Ripk3/Nckap1l/Bcl6/Cblb/Dlg1/Tfrc/Cd86/Cd4/Twsg1/Sos1/Aif1/Ndfip1/Cd74/Anxa1/Il6/Cd28/Fcgr2b/Il2ra/Il1b/Il1a/Nfatc2/Il12a/Bst1/Cd38/Gpnmb/Blm/Coro1a/Btk/Jak3/Tirap/Ripor2/Card11/H2-Aa/Irs2/Tlr4/Tnfrsf14/Il20rb/Tlr9/Ccr2/Lgals3/Gpr183/Spn/Rasal3/Cebpb/Znhit1/Nck2/H2-T23/H2-Ab1/Cd80/Slfn1/Prnp	BMDMs-specific
GO:0002250	adaptive immune response	107/2715	305/11738	1.12248e-06	8.94299e-05	7.59803e-05	Tfe3/Loxl3/Icosl/Il17ra/Stat3/Ly9/Adgre1/Cd44/Pou2f2/Tnfrsf13b/Mcoln2/Rnf168/Slamf1/Fcgr1/Cd274/C1qbp/Fyn/Havcr2/Myo1g/Dbnl/Rsad2/Arg2/Gadd45g/Ripk3/Emp2/Bcl6/Dlg1/Tfrc/Samsn1/Cd86/Cd4/Clec4n/Tnf/Ndfip1/Cd74/Anxa1/Fas/Jak2/Entpd7/Irf7/Il6/Hspd1/Cd28/Slc11a1/Tnfrsf11a/Cd55/Fcgr2b/Jag1/Stard7/Il1b/Pag1/Il12a/Sema4a/Rnf19b/Tec/P2rx7/Clec4d/Ctsc/Il4ra/Btk/Jak3/Rora/Csk/Nlrp3/Nfkbiz/Fut7/H2-Aa/Tap1/Ic…	BMDMs-specific
GO:0070098	chemokine-mediated signaling pathway	24/2715	41/11738	1.13348e-06	8.94299e-05	7.59803e-05	Ccl24/Ccl8/Ccl6/Ccl4/Ccl9/Trem2/Ccr1/Padi2/Pf4/Cxcl3/Cxcl1/Cxcl9/Cx3cl1/Ccl22/Cxcl10/Ccl12/Ccl7/Ccl2/Wnk1/Cx3cr1/Cxcl2/Ptk2b/Cxcl11/Rnf113a2	BMDMs-specific
GO:0007159	leukocyte cell-cell adhesion	92/2715	254/11738	1.33861e-06	0.00010264	8.72034e-05	Itgb2/Lck/Loxl3/Icosl/Lgals9/Klf4/Stat5a/Dnaja3/Cd44/Prdx2/Cav1/Tnfaip8l2/Slamf1/Cd83/Cd274/Sdc4/Igf1/Stk10/Havcr2/Arg2/Golph3/Nckap1l/Bcl6/Cblb/Dlg1/Tfrc/Cd86/Cd4/Twsg1/Aif1/Tnf/Ndfip1/Cd74/Anxa1/Capn1/Bad/Adam8/Il6/Hspd1/Cd28/Sell/Sele/Il2ra/Il1b/Il1a/Pag1/Il12a/Rhoh/Gpnmb/Blm/Coro1a/Il4ra/L1cam/Irak1/Jak3/Nlrp3/Nfkbiz/Ccl2/Ripor2/Card11/Fut7/H2-Aa/Icam1/H2-DMa/F11r/Itpkb/Fgl2/Tnfrsf14/Il20rb/W…	BMDMs-specific
GO:0034341	response to interferon-gamma	49/2715	113/11738	1.39742e-06	0.000105661	8.97702e-05	Dnaja3/Ccl24/Ccl8/Cxcl16/Ccl6/Ccl4/Ccl9/Rps6kb1/Nos2/Evl/Cd74/Jak2/Flnb/Ifitm1/Casp1/Stat1/Slc11a1/Eprs/Mrc1/Vim/Stxbp1/Gsn/Stxbp3/Gbp3/Gbp2/Gbp9/Cx3cl1/Ccl22/Ccl12/Ccl7/Ccl2/H2-Aa/Tlr4/Stx11/Irf8/Cdc42ep4/Pde12/Bst2/Irgm1/Rab11fip5/Rab7b/Capg/H2-Eb1/Actg1/H2-Ab1/Nlrc5/Tgtp1/Gbp4/Gbp11	BMDMs-specific
GO:0043410	positive regulation of MAPK cascade	122/2715	360/11738	1.58733e-06	0.000118376	0.000100573	Cav2/Pdgfb/Ddt/Tiam1/Cd36/Apoe/Ccl24/Cd44/Prdx2/Igf1r/Insr/Mmp8/Ccl8/Met/Pten/Trpv4/Sash1/Slamf1/Ncf1/Timp2/Igfbp4/Avpi1/Arrb1/Ccl6/Ccl4/Map2k3/Ccl9/Igf1/Havcr2/Pik3cg/Rock2/Itgb3/Ern1/Mink1/Traf3/Gadd45g/Spry2/Dab2/Fgd4/App/Cd4/Trem2/Fgd2/Xdh/Tnf/Cd74/Csf1r/Maged1/Adam8/Il6/Ccr1/Nrp1/Pdgfa/Sema4c/Epha4/Tnfrsf11a/Marco/Fcgr2b/Notch1/Card9/Il1rn/Il1b/Il1a/Src/P2ry1/Iqgap3/Bcar3/Glipr2/P2rx7/Flt1/E…	BMDMs-specific
GO:0050776	regulation of immune response	156/2715	484/11738	1.8369e-06	0.00013158	0.000111791	Itgb2/Lck/Loxl3/Icosl/Polr3d/Lgals9/Cfp/Lcp2/Apoe/Cacnb3/Dnase2a/Bax/Stat5a/Dnaja3/Cd44/Hmox1/Bcr/Slamf1/Cd5l/Fcgr1/Cd274/Il10/Dhx58/C1qbp/Adora2b/Fyn/Irak3/Havcr2/Myo1g/Rsad2/Rnf135/Arg2/Ripk3/Nckap1l/Bcl6/Cblb/Cd200/Prkdc/Tomm70a/Tfrc/Samsn1/Cd4/Trem2/Myo1f/Sting1/Tnf/Ndfip1/Cd74/Anxa1/Entpd7/Adam8/Irf7/Il6/Ccr1/Hspd1/Cd28/Slc11a1/Cd55/Rab29/Ifi211/Fcgr2b/Stxbp1/Card9/Fcna/Il1b/Nfatc2/Samhd1/Il…	BMDMs-specific
GO:0050920	regulation of chemotaxis	63/2715	159/11738	2.15135e-06	0.000150153	0.000127571	Pdgfb/Ddt/Il16/Tiam1/Akt2/Met/Trpv4/Csf1/Slamf1/C1qbp/Ccl4/Lgmn/Nckap1l/App/Pla2g7/Trem2/Aif1/Cd74/Csf1r/Ccr1/Nrp1/Sema4c/Ppm1f/Sell/Notch1/Sema6d/Il1b/Il12a/Sema4a/Padi2/Bst1/Stap1/P2rx4/Sema4b/Mpp1/F7/Gas6/Cx3cl1/Tirap/Cxcl10/Ccl12/Ccl2/Zswim4/Ripor2/Serpine1/C3ar1/Stx3/Agrn/Cmklr1/Rin3/Mtus1/Wnk1/Ccr2/C5ar1/Gpr18/Gpr183/Adam17/Slamf8/Nod2/Ptk2b/Kdr/Mapk3/Bmpr2	BMDMs-specific
GO:0001774	microglial cell activation	22/2715	37/11738	2.20764e-06	0.000152132	0.000129252	Mmp8/Ifngr1/App/Ifngr2/Trem2/Aif1/Tnf/Jak2/Casp1/Stap1/Ctsc/Tlr3/Cx3cl1/Ldlr/Grn/Lrrk2/Tlr4/Tlr9/C5ar1/Cx3cr1/Jun/Cst7	BMDMs-specific
GO:0008347	glial cell migration	26/2715	48/11738	3.08375e-06	0.000209849	0.00017829	Tiam1/Csf1/Pmp22/Vcan/Hexb/Trem2/Fas/Epha4/Vim/P2ry1/Lrp8/Cdk5/Stap1/P2rx4/Cd9/Idh2/Cx3cl1/Ccl12/Ccl2/Lrp1/Tspo/Sun2/Disc1/Ccr2/Gpr183/Cx3cr1	BMDMs-specific
GO:0080164	regulation of nitric oxide metabolic process	31/2715	62/11738	3.41122e-06	0.000229268	0.000194788	Itgb2/Acp5/Cd36/Klf4/Akt2/Insr/Mmp8/Cav1/Dynll1/Il10/Igf1/Rock2/App/Aif1/Tnf/Jak2/Il6/Il1b/Ptx3/Gla/Ptgs2/Pkd2/Tmem106a/Icam1/Tlr4/Tspo/Cx3cr1/Ptk2b/Selenos/Ass1/Raet1a	BMDMs-specific
GO:1990868	response to chemokine	27/2715	51/11738	3.58394e-06	0.000232274	0.000197341	Ccl24/Ccl8/Ccl6/Ccl4/Ccl9/Trem2/Slc12a2/Ccr1/Padi2/Pf4/Cxcl3/Cxcl1/Cxcl9/Cx3cl1/Ccl22/Cxcl10/Ccl12/Ccl7/Ccl2/Ripor2/Wnk1/Dock8/Cx3cr1/Cxcl2/Ptk2b/Cxcl11/Rnf113a2	BMDMs-specific
GO:0071396	cellular response to lipid	119/2715	356/11738	4.54777e-06	0.000280429	0.000238254	Rarg/Daxx/Axl/Cd36/Ppp5c/Paf1/Prdx2/Ncoa2/Id3/Mgst1/Elk1/Bcr/Git1/Sash1/Lpl/Cd274/Il10/Cd68/Cxcl16/Ahr/Plscr3/Igf1/Prmt2/Havcr2/Rps6kb1/Rock2/Cmpk2/Adcy3/Nos2/Ly86/Ptch1/Glrx/Cd180/Mapk8/Dab2/Bcl2l2/Litaf/Hsf1/App/Cd86/Trem2/Tnf/Anxa1/Jak2/Bad/Pdcd4/Ube3a/Il6/Casp1/Stat1/Parp1/Mrc1/Vim/Il1b/Il1a/Src/Ncoa3/Il12a/Adam15/Gbp2/Hdac1/Padi2/Stap1/Pf4/Cxcl3/Cxcl1/Cxcl9/Trim24/Foxp1/Irak1/Ufsp2/Cx3cl1/Ld…	BMDMs-specific
GO:1903975	regulation of glial cell migration	13/2715	17/11738	4.82977e-06	0.000292147	0.00024821	Tiam1/Csf1/Trem2/Fas/Vim/Stap1/P2rx4/Idh2/Cx3cl1/Lrp1/Ccr2/Gpr183/Cx3cr1	BMDMs-specific
GO:0051345	positive regulation of hydrolase activity	138/2715	429/11738	8.09807e-06	0.000454494	0.000386141	Cav2/Lck/Tiam1/Apoc2/Tbc1d8/Bax/Fam162a/Stat3/Akt2/Dnaja3/Ccl24/Dynll1/Ccl8/Bcr/Evi5/Evi5l/Arrb1/Ccl6/Ccl4/Ccl9/Fyn/Tbc1d15/Cyfip2/Rock2/Adap2/Atp2a3/Lgmn/Net1/Eif5/Nedd9/Gpr65/Mapk8/Psme1/Ripk3/Asap1/Dnal4/Hsf1/Cd200/App/Cd86/Mmut/Xdh/Mapre2/Tnf/Arap3/Pmaip1/Gnaq/Fas/Jak2/Bad/Casp1/Hspd1/Casp8/Stat1/Ppm1f/Epha4/Rgs1/Sele/Rsu1/Gsn/Card9/Pkp4/Dnajc10/Itga6/Gnas/Ralgapb/Bcar3/Asph/Tbc1d1/Diablo/Tme…	BMDMs-specific
GO:0071887	leukocyte apoptotic process	41/2715	94/11738	8.31984e-06	0.000462175	0.000392668	Axl/Bax/Stat5a/Dnaja3/Cd44/Pten/Cd274/Il10/Traf3ip2/Arg2/Ripk3/Hcls1/Lmbr1l/Cd74/Anxa1/Fas/Adam8/Il6/Casp8/Fcgr2b/Il2ra/Slc7a11/P2rx7/Blm/Tsc22d3/Gas6/Jak3/Itpkb/Irs2/Hcar2/Lgals3/Plekho2/Dock8/Adam17/Nod2/Bak1/Rapgef2/Selenos/Ccr5/Noc2l/Bcl2a1a	BMDMs-specific
GO:0014902	myotube differentiation	35/2715	76/11738	8.80004e-06	0.000474561	0.00040319	Cav2/Mmp14/Daxx/Dyrk1b/Pld3/Homer1/Ccl8/Met/Plekho1/Pmp22/Igf1/Nln/Rcan1/Sik1/Casp1/Capn2/Notch1/Rbm38/Nfatc2/Ski/Cxcl9/Cd9/Il4ra/Stim1/Fbxo22/Cxcl10/Tanc1/Ripor2/Dner/Bcl9/Gdf15/Cd53/Mapk14/Smyd3/Sort1	BMDMs-specific
GO:0051607	defense response to virus	73/2715	199/11738	9.67747e-06	0.000511496	0.000434571	Tspan32/Trim25/Polr3d/Oas1c/Mov10/Htra1/Serinc3/Dhx58/Akap1/C1qbp/Traf3ip2/Ifngr1/Ddx21/Usp15/Rsad2/Rnf135/Map3k14/Traf3/Serinc5/Ripk3/Polr3h/Tomm70a/Cd86/Ifngr2/Ifnar1/Il10rb/Sting1/Ifitm1/Irf7/Il6/Stat1/Card9/Il1b/Samhd1/Atad3a/Cxcl9/Nt5c3/Itgax/Polr3e/Tlr3/Plscr1/Oas3/Nlrp3/Tagap/Ifit1/Cxcl10/Isg15/Pml/Aim2/Isg20/Fgl2/Stat2/Tlr8/Apobec1/Oasl1/Armc5/Dhx9/Tlr9/Ifit2/Bst2/Mmp12/Trex1/Spn/Treml4/U…	BMDMs-specific
GO:0140546	defense response to symbiont	73/2715	199/11738	9.67747e-06	0.000511496	0.000434571	Tspan32/Trim25/Polr3d/Oas1c/Mov10/Htra1/Serinc3/Dhx58/Akap1/C1qbp/Traf3ip2/Ifngr1/Ddx21/Usp15/Rsad2/Rnf135/Map3k14/Traf3/Serinc5/Ripk3/Polr3h/Tomm70a/Cd86/Ifngr2/Ifnar1/Il10rb/Sting1/Ifitm1/Irf7/Il6/Stat1/Card9/Il1b/Samhd1/Atad3a/Cxcl9/Nt5c3/Itgax/Polr3e/Tlr3/Plscr1/Oas3/Nlrp3/Tagap/Ifit1/Cxcl10/Isg15/Pml/Aim2/Isg20/Fgl2/Stat2/Tlr8/Apobec1/Oasl1/Armc5/Dhx9/Tlr9/Ifit2/Bst2/Mmp12/Trex1/Spn/Treml4/U…	BMDMs-specific
GO:2001057	reactive nitrogen species metabolic process	35/2715	77/11738	1.25751e-05	0.00064584	0.00054871	Itgb2/Acp5/Cd36/Klf4/Akt2/Insr/Mmp8/Cav1/Dynll1/Il10/Igf1/Rock2/Nos2/App/Aif1/Tnf/Jak2/Il6/Il1b/Ptx3/P2rx4/Gla/Rora/Ptgs2/Pkd2/Tmem106a/Icam1/Tlr4/Tspo/Cx3cr1/Ptk2b/Mtarc2/Selenos/Ass1/Raet1a	BMDMs-specific
GO:0030003	cellular cation homeostasis	130/2715	404/11738	1.44969e-05	0.000730749	0.00062085	Cav2/Lck/Slc39a13/Cd36/Apoe/Cacnb3/Bax/Hmox1/Slc30a4/Cav1/Trpm2/Slc41a1/Trpv4/Slc9a5/Anxa6/Trpv2/Atp6v0a1/Fyn/Atp2b1/Pik3cg/Fkbp1b/Itgb3/Atp2a3/Slc30a5/Hexb/Slc4a7/Ero1a/Gpr65/Ednrb/Grina/Tfrc/App/Cd4/Tmem178/Slc39a6/Slc39a7/Ndfip1/Slc12a2/Jak2/Ube3a/Ccr1/Iscu/Slc40a1/Slc11a1/Tmem9/Lcn2/Il1b/Il1a/Car2/P2ry1/Asph/Atp6v0d2/Slc9a1/Slc4a2/Cdk5/Cd38/Cxcl3/Cxcl1/P2rx7/P2rx4/Tmem106b/Itpr1/Clec4b1/Itpr2…	BMDMs-specific
GO:0002443	leukocyte mediated immunity	95/2715	278/11738	1.52021e-05	0.000759268	0.00064508	Itgb2/Icosl/Lgals9/Stat5a/Hmox1/Pou2f2/Bcr/Rnf168/Slamf1/Fcgr1/Ncf1/C1qbp/Adora2b/Ddx21/Havcr2/Myo1g/Rsad2/Ripk3/Ywhaz/Emp2/Bcl6/Dlg1/Tfrc/Myo1f/Tnf/Ndfip1/Cd74/Fas/Pi4k2a/Irf7/Il6/Hspd1/Cd28/Slc11a1/Cd55/Fcgr2b/Stxbp1/Jag1/Stard7/Il1b/Il12a/Rnf19b/Fgr/Stap1/Cxcl1/P2rx7/Ctsc/Coro1a/Il4ra/Btk/Tlr3/Jak3/Cadm1/Nlrp3/Vav1/Ccl2/Fut7/Tap1/Icam1/Arid5a/H2-DMa/Tlr4/Stx11/Rftn1/Fgl2/Lat2/Trem3/Trem1/Trp53…	BMDMs-specific
GO:0070371	ERK1 and ERK2 cascade	83/2715	236/11738	1.57056e-05	0.000777285	0.000660387	Pdgfb/Ddt/Tiam1/Cd36/Apoe/Klf4/Ccl24/Cd44/Cav1/Ankrd26/Ccl8/Pten/Trpv4/Cnksr3/Slamf1/Arrb1/Ccl6/Ccl4/Ccl9/Dusp6/Igf1/Havcr2/Itgb3/Spry2/Dab2/Ywhaz/Dlg1/App/Cd4/Trem2/Cd74/Csf1r/Il6/Ccr1/Nrp1/Pdgfa/Tnfrsf11a/Marco/Atf3/Notch1/Spred1/Il1b/Il1a/Src/P2ry1/Iqgap3/Glipr2/Errfi1/Emilin1/Gpnmb/L1cam/Gas6/Dusp4/Cx3cl1/Ccl22/Tirap/Csk/Ccl12/Ccl7/Ccl2/Ccr3/Icam1/Ranbp9/Tlr4/Ptger4/Lrp1/Phlpp1/Spred2/Nqo2/P2…	BMDMs-specific
GO:0050870	positive regulation of T cell activation	55/2715	141/11738	1.59682e-05	0.000783161	0.000665379	Lck/Icosl/Lgals9/Stat5a/Dnaja3/Cav1/Slamf1/Cd83/Cd274/Igf1/Havcr2/Nckap1l/Bcl6/Tfrc/Cd86/Cd4/Aif1/Cd74/Anxa1/Bad/Adam8/Il6/Hspd1/Cd28/Il2ra/Il1b/Il1a/Il12a/Rhoh/Blm/Coro1a/Il4ra/Jak3/Nlrp3/Nfkbiz/Ccl2/Card11/H2-Aa/H2-DMa/Itpkb/Tnfrsf14/Ccr2/Spn/Dock8/Rasal3/Flot2/Nck2/H2-T23/Lgals1/Il1rl2/H2-Ab1/Sirpb1c/Cd80/Gm5150/Sirpb1b	BMDMs-specific
GO:0006909	phagocytosis	69/2715	189/11738	2.01568e-05	0.000929946	0.000790089	Itgb2/Axl/Cd36/Hck/Cnn2/Met/Bcr/Pten/Slamf1/Fcgr1/Dock2/Myo1g/Itgb3/Rhobtb2/Nckap1l/Pros1/Trem2/Pot1b/Aif1/Tnf/Anxa1/Msr1/Pikfyve/Slc11a1/Marco/Fcgr2b/Gsn/Il1b/Ptx3/Fgr/Rhoh/Stap1/P2rx7/Arhgap25/Siglece/Mfge8/Coro1a/Myo7a/Gas6/Ldlr/Csk/Plscr1/Vav1/Ccl2/Scarb1/Txndc5/Tlr4/Lrp1/Elmo1/Irf8/Cdc42se1/P2ry6/Ccr2/Trex1/Treml4/Pld4/Rab7b/Timd4/Nod2/Rab31/Unc13d/Dock1/Fcgr3/Ncf4/Sirpb1c/Gm5150/Clec7a/Sirp…	BMDMs-specific
GO:1903706	regulation of hemopoiesis	94/2715	278/11738	2.70031e-05	0.00120496	0.00102374	Tfe3/Lck/Loxl3/Mmp14/Lgals9/Rarg/Axl/Paf1/Stat3/Stat5a/Cd44/Prdx2/Apc/Csf1/Cd83/Il10/Itgb3/Gpr137b/Prxl2a/Drosha/Dcstamp/Nckap1l/Bcl6/Prkdc/Hcls1/Cd4/Tmem176a/Trem2/Zeb1/Sos1/Tmem178/Hspa9/Tnf/Ndfip1/Cd74/Csf1r/Anxa1/Fas/Bad/Adam8/Il6/Ccr1/Cd28/Casp8/Stat1/Il2ra/Fbn1/Jag1/Gnas/Car2/Il12a/Hax1/Pias3/Pithd1/Csf3r/Rhoh/Pf4/Tmem176b/Il4ra/Gas6/Jak3/Nlrp3/Fanca/Ppargc1b/Zbtb7a/Mitf/Nfkbiz/Isg15/Card11…	BMDMs-specific
GO:0002831	regulation of response to biotic stimulus	80/2715	229/11738	2.91621e-05	0.00128031	0.00108776	Tspan32/Polr3d/Lgals9/Apoe/Stat5a/Dnaja3/Prdx2/Htra1/Sash1/Cd274/Dhx58/C1qbp/Traf3ip2/Usp15/Irak3/Havcr2/Rnf135/Arg2/Traf3/Ly86/Cd180/Prkdc/Tomm70a/Trem2/Myo1f/Sting1/Cd74/Adam8/Irf7/Ccr1/Hspd1/Stat1/Ifi211/Optn/Card9/Il1b/Samhd1/Il12a/Lrp8/Fgr/Cxcl1/Nono/Cx3cl1/Tirap/Cadm1/Plscr1/Ltf/Mapkbp1/Vav1/Grn/Pml/Tap1/Aim2/Tlr4/Fgl2/Tlr8/Trem3/Dhx9/Ifi209/Tlr9/Irgm1/Mmp12/Trex1/Spn/Treml4/Slamf8/Ifi205/H…	BMDMs-specific
GO:1904646	cellular response to amyloid-beta	18/2715	31/11738	2.94861e-05	0.00128418	0.00109105	Cd36/Igf1r/Fyn/Igf1/Lgmn/App/Abcc1/Trem2/Epha4/Parp1/Fcgr2b/Cdk5/Icam1/Tlr4/Lrp1/Atp1a3/Adrb2/Prnp	BMDMs-specific
GO:0001776	leukocyte homeostasis	36/2715	83/11738	3.3634e-05	0.00138715	0.00117853	Axl/Bax/Stat5a/Dnaja3/Ikbkg/Cd44/Tnfrsf13b/Ahr/Mthfd1/Ripk3/Nckap1l/Sos1/Pmaip1/Cd74/Anxa1/Fas/Il6/Slc40a1/Fcgr2b/Il2ra/Skil/Slc7a11/P2rx7/Coro1a/Tsc22d3/Jak3/Ccnb2/Ccl2/Dock10/Itpkb/Hcar2/Ccr2/Gpr183/Adam17/Bak1/Bcl2a1a	BMDMs-specific
GO:0072507	divalent inorganic cation homeostasis	99/2715	298/11738	3.72947e-05	0.00149289	0.00126837	Cav2/Lck/Slc39a13/Cd36/Apoe/Cacnb3/Bax/Slc30a4/Cav1/Trpm2/Slc41a1/Trpv4/Anxa6/Trpv2/Fyn/Atp2b1/Pik3cg/Fkbp1b/Itgb3/Atp2a3/Slc30a5/Hexb/Ero1a/Gpr65/Ednrb/Mtss1/Grina/App/Cd4/Tmem178/Slc39a6/Slc39a7/Jak2/Ccr1/Slc11a1/Il1b/Gnas/P2ry1/Asph/Cdk5/Cd38/Cxcl3/Cxcl1/P2rx7/P2rx4/Trim24/Itpr1/Clec4b1/Itpr2/Nucb2/Coro1a/Stim1/Mt2/Mt1/Herpud1/Cx3cl1/Jak3/Atp13a1/Atp2c1/P2ry2/Pkd2/Gna15/Cxcl10/Slc24a5/Ccl2/Ccr…	BMDMs-specific
GO:0002478	antigen processing and presentation of exogenous peptide antigen	15/2715	24/11738	4.16876e-05	0.00163271	0.00138717	Fcgr1/Tapbp/Cd74/Pikfyve/Fcgr2b/H2-Aa/Tap1/H2-DMa/Ctss/Mfsd6/Fcgr3/H2-Eb1/H2-T23/H2-Ab1/H2-DMb1	BMDMs-specific
GO:0050731	positive regulation of peptidyl-tyrosine phosphorylation	50/2715	129/11738	4.63541e-05	0.00176422	0.0014989	Cav2/Lck/Pdgfb/Dlg3/Cd36/Cd44/Lrrk1/Fcgr1/Ncf1/Erbb3/Csf2/Fyn/Igf1/Itgb3/Nedd9/Hsf1/Hcls1/App/Cd4/Trem2/Tnf/Cd74/Csf1r/Jak2/Il6/Nrp1/Epha4/Ehd4/Src/Il12a/Hax1/Lrp8/Hdac1/Tec/Stap1/Iqgap1/Gas6/Ctnnd1/Icam1/Csf3/Tlr4/Ptger4/Agrn/Tnfrsf14/Adam17/Nod2/Osm/Ptk2b/Cd80/Prnp	BMDMs-specific
GO:0040017	positive regulation of locomotion	141/2715	454/11738	4.66657e-05	0.00176422	0.0014989	Pdgfb/Mmp14/Lgals9/Col18a1/Il16/Rin2/Tiam1/Stat3/Stat5a/Akt2/Ccl24/Hmox1/Igf1r/Insr/Apc/Tgfbr1/Cav1/Met/Trpv4/Csf1/Sash1/Slamf1/Cd274/C1qbp/Adora2b/Cxcl16/Ccl4/Map2k3/Akt3/Igf1/Mdm2/Rps6kb1/Pik3cg/Rock2/Itgb3/Lgmn/Nedd9/Plk2/Plau/Mapk8/Spry2/Dab2/Hdac7/Nckap1l/App/Nus1/Abcc1/Pla2g7/Trem2/Mapre2/Myo1f/Aif1/Cd74/Csf1r/Anxa1/Jak2/Adam8/Cd151/Ccr1/Nrp1/Pdgfa/Ptp4a1/Sema4c/Ppm1f/Sell/Sele/Notch1/Itga6…	BMDMs-specific
GO:0007186	G protein-coupled receptor signaling pathway	104/2715	318/11738	4.94117e-05	0.00183883	0.00156228	Gna12/Tulp3/Apoe/Homer3/Adgre1/Ccl24/Prkacb/Insr/Adcy9/Homer1/Cav1/Ccl8/Met/Git1/Cacna1d/Adora2b/Arrb1/Ccl6/Ccl4/Ccl9/Gipc1/Pik3cg/Rock2/Adcy3/Itgb3/Gpr65/Ednrb/Gpr180/App/Slc12a2/Gnaq/Anxa1/Jak2/Dgka/Ccr1/Rgs1/Rgs2/Marco/Usp20/Gnas/Car2/Src/Gnb4/P2ry1/Ahcyl1/Bcar3/Stmn1/Rgs12/Pf4/Npy/Cx3cl1/Ccl22/Acpp/Cish/Gng11/P2ry2/Adgre4/Rpgrip1l/Vav1/Ramp1/Gna15/Cxcl10/Ccl12/Ccl7/Ccl2/Ric8b/P2ry13/Gpr162/Pl…	BMDMs-specific
GO:2000106	regulation of leukocyte apoptotic process	33/2715	75/11738	4.98212e-05	0.00183883	0.00156228	Axl/Bax/Stat5a/Cd44/Pten/Cd274/Il10/Arg2/Ripk3/Hcls1/Cd74/Anxa1/Adam8/Casp8/Fcgr2b/Slc7a11/P2rx7/Blm/Tsc22d3/Gas6/Jak3/Itpkb/Irs2/Hcar2/Lgals3/Dock8/Adam17/Nod2/Rapgef2/Selenos/Ccr5/Noc2l/Bcl2a1a	BMDMs-specific
GO:0000768	syncytium formation by plasma membrane fusion	21/2715	40/11738	5.10036e-05	0.00183883	0.00156228	Dyrk1b/Cd44/Ccl8/Plekho1/Dcstamp/Trem2/Adam8/Casp1/Stat1/Capn2/Nfatc2/Cxcl9/Cd9/Il4ra/Cxcl10/Tanc1/Ripor2/Gdf15/Cd53/Cd109/Mapk14	BMDMs-specific
GO:0140253	cell-cell fusion	21/2715	40/11738	5.10036e-05	0.00183883	0.00156228	Dyrk1b/Cd44/Ccl8/Plekho1/Dcstamp/Trem2/Adam8/Casp1/Stat1/Capn2/Nfatc2/Cxcl9/Cd9/Il4ra/Cxcl10/Tanc1/Ripor2/Gdf15/Cd53/Cd109/Mapk14	BMDMs-specific
GO:0045089	positive regulation of innate immune response	38/2715	91/11738	5.6993e-05	0.00203532	0.00172922	Polr3d/Lgals9/Stat5a/Havcr2/Prkdc/Tomm70a/Sting1/Cd74/Adam8/Irf7/Ifi211/Card9/Il12a/Nono/Tirap/Cadm1/Plscr1/Vav1/Aim2/Tlr4/Tlr8/Trem3/Dhx9/Ifi209/Tlr9/Irgm1/Mmp12/Ifi205/Hmgb2/Nod2/Nectin2/Ifi208/H2-T23/Ifi214/Ifi204/Nlrc5/Raet1a/Mndal	BMDMs-specific
GO:1903409	reactive oxygen species biosynthetic process	43/2715	107/11738	5.73537e-05	0.00203532	0.00172922	Itgb2/Acp5/Cd36/Klf4/Stat3/Akt2/Insr/Mmp8/Ctns/Cav1/Dynll1/Cybb/Ncf1/Il10/Fyn/Igf1/Rock2/Nos2/Arg2/App/Aif1/Tnf/Jak2/Il6/Pikfyve/Hspd1/Il1b/Ptx3/P2rx4/Gla/Rora/Ptgs2/Ogt/Pkd2/Icam1/Tlr4/Tspo/Cx3cr1/Sphk2/Ptk2b/Mtarc2/Ass1/Raet1a	BMDMs-specific
GO:0002263	cell activation involved in immune response	71/2715	202/11738	6.42301e-05	0.00219917	0.00186843	Itgb2/Loxl3/Icosl/Lgals9/Itfg2/Stat3/Ly9/Hmox1/Bcr/Rnf168/Slamf1/Il10/Adora2b/Dock2/Havcr2/Gadd45g/Cd180/Ywhaz/Bcl6/Tfrc/App/Trem2/Myo1f/Ndfip1/Cd74/Anxa1/Pi4k2a/Entpd7/Il6/Hspd1/Cd28/Slc11a1/Stxbp1/Sema4a/Fgr/Lfng/Foxp1/Clec4e/Clec4d/Coro1a/Il4ra/Btk/Jak3/Rora/Nlrp3/Grn/Nfkbiz/Icam1/Dock10/Plcl2/Tlr4/Stx11/Fgl2/Ptger4/Lrp1/Lat2/Trp53bp1/Shld1/Ccr2/Trex1/Lgals3/Gpr183/Spn/Cx3cr1/Fes/Bcl3/Sphk2/Ns…	BMDMs-specific
GO:0030001	metal ion transport	97/2715	295/11738	6.95227e-05	0.00235082	0.00199727	Lck/Pdgfb/Il16/Slc39a13/Cacnb3/Homer3/Bax/Slc30a4/Homer1/Cav1/Trpm2/Mcoln2/Slc41a1/Trpv4/Cacna1d/Stac2/Anxa6/Trpv2/Ccl4/Ahr/Fyn/Atp2b1/Igf1/Pik3cg/Tspan13/Fkbp1b/Itgb3/Atp2a3/Slc30a5/Ero1a/Dlg1/Cd4/Slc39a6/Slc39a7/Ndfip1/Ccr1/Slc40a1/Slc11a1/Asph/Slc9a1/Epb41/Cdk5/P2rx7/P2rx4/Itpr1/Clec4b1/Itpr2/Nipa2/Coro1a/Stim1/Gas6/Cx3cl1/Jak3/Rrad/Panx1/Ptgs2/Atp2c1/Tpcn1/Ramp1/Pkd2/Slc41a2/Cxcl10/Slc24a5/Cc…	BMDMs-specific
GO:0030865	cortical cytoskeleton organization	27/2715	58/11738	7.26412e-05	0.00242613	0.00206126	Trpv4/Fhod1/Actn1/Rnd3/Rac3/Epb41l2/Rock2/Llgl2/Akap11/Rhobtb2/Nckap1l/Dlg1/Fmnl3/Racgap1/Tnf/Nckap1/Rab13/Tln1/Epb41/Cdk5/Rhoh/Rhof/Fmnl2/Anln/Rhob/Rnd1/Fmnl1	BMDMs-specific
GO:0002440	production of molecular mediator of immune response	60/2715	165/11738	7.76454e-05	0.00257745	0.00218982	Icosl/Cd36/Hmox1/Pou2f2/Rnf168/Dnajb9/Slamf1/Il10/Traf3ip2/Ddx21/Irak3/Rsad2/Bcl6/Prkdc/Dlg1/Tfrc/Cd86/Tnf/Ndfip1/Cd74/Fas/Il6/Hspd1/Cd28/Slc11a1/Fcgr2b/Stard7/Il1b/Samhd1/Il12a/Ezh2/Foxp1/Il4ra/Btk/Gas6/Tlr3/Jak3/Nlrp3/Polq/Gpi1/Card11/Hk1/Arid5a/Tlr4/Fgl2/Trem3/Trem1/Tnfrsf14/Trp53bp1/Shld1/Tlr9/Ccr2/Trex1/Nod2/Dennd1b/Scimp/Sphk2/Nsd2/H2-T23/H2-Ab1	BMDMs-specific
GO:0006364	rRNA processing	70/2715	200/11738	8.38384e-05	0.00271676	0.00230818	Kat2b/Nsun5/Rrp15/Ddx18/Utp20/Rsl1d1/Utp25/Exosc10/Ddx27/Mrm1/Ddx21/Ftsj3/Rpp40/Dimt1/Prkdc/Bysl/Wdr46/Srfbp1/Rps24/Exosc7/Wdr75/Wdr12/Nifk/Nat10/Gar1/Rpf1/Nol6/Nsun4/Ebna1bp2/Mrto4/Nol9/Ddx51/Mphosph10/Rrp8/Dkc1/Mak16/Imp3/Pwp2/Dis3/Wdr3/Usp36/Exosc1/Rrp12/Shq1/Nop14/Tfb1m/Mrm3/Wdr36/Tsr1/Rpf2/Suv39h1/Isg20/Exosc2/Urb1/Tbl3/Utp4/Rrp9/Utp15/Wdr55/Wdr74/Rpp38/Utp18/Las1l/Mdn1/Rrp1b/Rrs1/Utp14a/Rna…	BMDMs-specific
GO:1904645	response to amyloid-beta	18/2715	33/11738	9.12404e-05	0.00293913	0.0024971	Cd36/Igf1r/Fyn/Igf1/Lgmn/App/Abcc1/Trem2/Epha4/Parp1/Fcgr2b/Cdk5/Icam1/Tlr4/Lrp1/Atp1a3/Adrb2/Prnp	BMDMs-specific
GO:0002367	cytokine production involved in immune response	33/2715	77/11738	9.38102e-05	0.00300413	0.00255234	Cd36/Hmox1/Slamf1/Il10/Ddx21/Irak3/Rsad2/Bcl6/Dlg1/Tnf/Cd74/Il6/Slc11a1/Stard7/Il1b/Il12a/Gas6/Tlr3/Jak3/Nlrp3/Hk1/Arid5a/Tlr4/Trem3/Trem1/Tnfrsf14/Tlr9/Ccr2/Nod2/Dennd1b/Scimp/Sphk2/H2-T23	BMDMs-specific
GO:0051928	positive regulation of calcium ion transport	34/2715	81/11738	0.000121648	0.00369972	0.00314331	Pdgfb/Cacnb3/Bax/Homer1/Cav1/Cacna1d/Stac2/Trpv2/Ccl4/Atp2b1/Cd4/Ccr1/Asph/Slc9a1/Cdk5/P2rx7/P2rx4/Itpr1/Clec4b1/Stim1/Cx3cl1/Jak3/Pkd2/Cxcl10/Ccl12/Serpine1/Stim2/Tspo/S100a1/Adrb2/P2ry6/Lgals3/Sphk2/Bak1	BMDMs-specific
GO:0042254	ribosome biogenesis	92/2715	281/11738	0.000125863	0.00380666	0.00323416	Kat2b/Nsun5/Rrp15/Ddx18/Ppan/Utp20/Rsl1d1/Pten/Utp25/Exosc10/Ddx27/Mrm1/C1qbp/Aatf/Ltv1/Ddx21/Xpo1/Nle1/Ftsj3/Rpp40/Mterf3/Dimt1/Drosha/Prkdc/Bysl/Cebpz/Wdr46/Srfbp1/Rps24/Exosc7/Nop16/Fastkd2/Wdr75/Wdr12/Nop58/Nifk/Glul/Nat10/Gar1/Rpf1/Nol6/Nsun4/Ebna1bp2/Mrto4/Nol9/Ddx51/Mphosph10/Rrp8/Dkc1/Mak16/Heatr3/Urb2/Imp3/Pwp2/Dis3/Wdr3/Usp36/Exosc1/Rrp12/Shq1/Nop14/Tfb1m/Mrm3/Wdr36/Tsr1/Rpf2/Efl1/Suv39…	BMDMs-specific
GO:1903426	regulation of reactive oxygen species biosynthetic process	37/2715	91/11738	0.000138307	0.0040921	0.00347668	Itgb2/Acp5/Cd36/Klf4/Stat3/Akt2/Insr/Mmp8/Ctns/Cav1/Dynll1/Il10/Fyn/Igf1/Rock2/Arg2/App/Aif1/Tnf/Jak2/Il6/Pikfyve/Hspd1/Il1b/Ptx3/Gla/Ptgs2/Ogt/Pkd2/Icam1/Tlr4/Tspo/Cx3cr1/Sphk2/Ptk2b/Ass1/Raet1a	BMDMs-specific
GO:0016072	rRNA metabolic process	71/2715	207/11738	0.000152827	0.00442549	0.00375993	Kat2b/Nsun5/Rrp15/Ddx18/Utp20/Rsl1d1/Utp25/Exosc10/Ddx27/Mrm1/Ddx21/Ftsj3/Rpp40/Dimt1/Drosha/Prkdc/Bysl/Wdr46/Srfbp1/Rps24/Exosc7/Wdr75/Wdr12/Nifk/Nat10/Gar1/Rpf1/Nol6/Nsun4/Ebna1bp2/Mrto4/Nol9/Ddx51/Mphosph10/Rrp8/Dkc1/Mak16/Imp3/Pwp2/Dis3/Wdr3/Usp36/Exosc1/Rrp12/Shq1/Nop14/Tfb1m/Mrm3/Wdr36/Tsr1/Rpf2/Suv39h1/Isg20/Exosc2/Urb1/Tbl3/Utp4/Rrp9/Utp15/Wdr55/Wdr74/Rpp38/Utp18/Las1l/Mdn1/Rrp1b/Rrs1/Utp…	BMDMs-specific
GO:0018212	peptidyl-tyrosine modification	79/2715	236/11738	0.0001663	0.00476492	0.00404831	Cav2/Itgb2/Lck/Pdgfb/Dlg3/Cd36/Hck/Stat5a/Cd44/Igf1r/Insr/Cav1/Lrrk1/Fcgr1/Ncf1/Erbb3/Csf2/Fyn/Igf1/Prmt2/Itgb3/Nedd9/Sh3bp5/Hsf1/Cblb/Hcls1/Samsn1/App/Ifnar1/Cd4/Trem2/Pkdcc/Tnf/Cd74/Csf1r/Jak2/Aatk/Il6/Nrp1/Pdgfa/Epha4/Ehd4/Ttl/Src/Il12a/Hax1/Jak1/Lrp8/Hdac1/Fgr/Errfi1/Bst1/Tec/Stap1/Flt1/Iqgap1/Btk/Gas6/Jak3/Aplp2/Ctnnd1/Hk1/Icam1/Csf3/Tlr4/Ptger4/Agrn/Inpp5f/Tnfrsf14/Rap2c/Adam17/Fes/Nod2/Osm…	BMDMs-specific
GO:0032102	negative regulation of response to external stimulus	89/2715	273/11738	0.000189978	0.00535875	0.00455283	Pdgfb/Lgals9/Acp5/Ddt/Apoe/Cacnb3/Dnaja3/Cd44/Prdx2/Htra1/Bcr/Git1/Pten/Tnfaip8l2/Il10/Dhx58/C1qbp/Igf1/Irak3/Kremen1/Havcr2/Arg2/Plau/Cd200/Cd200r1/Pros1/C1qtnf12/Aif1/Tnf/Ndfip1/Slc12a2/Ccr1/Nrp1/Pdgfa/Sema4c/Epha4/Fcgr2b/Il2ra/Notch1/Sema6d/Samhd1/Anxa5/Sema4a/Padi2/Stap1/Cd9/Siglece/Sema4b/Xylt1/Nucb2/Cx3cl1/Ldlr/Anxa2/Rora/Aph1b/Ltf/Nlrp3/Mapkbp1/Uaca/Grn/Ccl12/Tap1/Serpine1/Nenf/Metrnl/Fgl2…	BMDMs-specific
GO:0019233	sensory perception of pain	30/2715	70/11738	0.000192292	0.00539607	0.00458454	Cacnb3/Il10/Fyn/Ednrb/Tnf/Il1rn/Il1a/Fabp5/P2ry1/Slc9a1/Cdk5/Uchl1/P2rx7/P2rx4/Ptgs2/Acpp/P2ry2/Nipsnap1/Ccl2/Pomk/Ctss/Tlr4/Zfhx2/Adrb2/Ptgs1/Lxn/Ccr2/Nlgn2/Fcgr4/Mapk3	BMDMs-specific
GO:0001660	fever generation	2715-08-01	10/11738	0.000231266	0.00623274	0.00529538	Ednrb/Tnf/Tnfrsf11a/Il1rn/Il1b/Il1a/Ptgs2/Ccr5	BMDMs-specific
GO:1902950	regulation of dendritic spine maintenance	2715-08-01	10/11738	0.000231266	0.00623274	0.00529538	Apoe/Homer1/Fyn/App/Fcgr2b/Zmynd8/Abhd17b/Prnp	BMDMs-specific
GO:0051051	negative regulation of transport	106/2715	337/11738	0.000233415	0.00625966	0.00531825	Lgals9/Cyp51/Cd36/Apoe/Apoc2/Cacnb3/Akt2/Cnn2/Hmox1/Insr/Cav1/Bcr/Pten/Pea15a/Pacsin2/Erbb3/Akap1/Derl2/Ahr/Gopc/Pfkl/Fkbp1b/Rsad2/Itgb3/Rhbdf2/Mctp1/Srebf2/Cd200/Pkdcc/Tnf/Ndfip1/Cd74/Gnaq/Anxa1/Il6/Iscu/Ppm1f/Rgs2/Fcgr2b/Frmd4a/Notch1/Abca2/Il1rn/Il1b/Gnas/Fabp5/Anxa5/Rab33b/P2ry1/Il12a/Stxbp3/Hadh/Sdcbp/Hdac1/Yrdc/Cdk5/Abcg2/Cyfip1/Siglece/Idh2/Nucb2/Coro1a/Irak1/Rab11fip1/Rrad/Csk/Stoml1/Plsc…	BMDMs-specific
GO:0002683	negative regulation of immune system process	94/2715	293/11738	0.000241323	0.00634668	0.00539219	Tspan32/Loxl3/Lgals9/Ddt/Axl/Stat5a/Dnaja3/Cd44/Prdx2/Hmox1/Htra1/Bcr/Tnfrsf13b/Tnfaip8l2/Slamf1/Cd274/Il10/Sdc4/Dhx58/C1qbp/Cd68/Igf1/Irak3/Havcr2/Arg2/Gpr137b/Bcl6/Cblb/Cd200/Cd200r1/Prkdc/Dlg1/Samsn1/Cd86/Tmem176a/Twsg1/Tmem178/Hspa9/Tnf/Ndfip1/Cd74/Anxa1/Fas/Ccr1/Fcgr2b/Il2ra/Fbn1/Pag1/Samhd1/Pias3/Fgr/Padi2/Emilin1/Stap1/Tmem176b/Gpnmb/Il4ra/Btk/Tsc22d3/Cx3cl1/Jak3/Ldlr/Grn/Ccl12/Ripor2/H2-A…	BMDMs-specific
GO:0070997	neuron death	100/2715	316/11738	0.000271729	0.00691259	0.00587299	Daxx/Axl/Apoe/Ppp5c/Nqo1/Bax/Fam162a/Stat3/Akt2/Nes/Prdx2/Hmox1/Trpm2/Elk1/Csf1/Il10/Birc5/Erbb3/Arrb1/Fyn/Igf1/Psmc1/Lgmn/Ppp1r13b/Ndufs4/Plau/Mapk8/Hdac7/Hsf1/Cd200/Cd200r1/Gbe1/App/Abcc1/Tnf/Pmaip1/Fas/Jak2/Bad/Casp7/Aatk/Adam8/Il6/Nrp1/Hspd1/Casp8/Rab29/Parp1/Capn2/Fcgr2b/Optn/Stxbp1/Il1b/Slc7a11/Gclm/Hdac1/Slc9a1/Cdk5/Rilpl1/Diablo/Kdm2b/Aimp2/Gpnmb/Itpr1/Coro1a/Nono/Mt1/Cx3cl1/Gclc/Map2k4/M…	BMDMs-specific
GO:0048771	tissue remodeling	51/2715	141/11738	0.000300114	0.00752912	0.0063968	Klf6/Acvrl1/Mmp14/Timp1/Acp5/Def8/Axl/Bax/Stat5a/Cav1/Bcr/Lrrk1/Ahr/Igf1/Mdm2/Rock2/Itgb3/Gpr137b/Dcstamp/Tfrc/Csf1r/Lipa/Ltbp3/Capn1/Adam8/Il6/Tnfrsf11a/Jag1/Il1a/Car2/Src/Ctsk/B4galt1/Ncdn/Cd38/P2rx7/Gpnmb/Csk/Ppargc1b/Mitf/Pml/Ctss/Rbpj/Ptger4/Suco/Adrb2/Ccr2/Bak1/Fcgr4/Ptk2b/Bmpr2	BMDMs-specific
GO:0060142	regulation of syncytium formation by plasma membrane fusion	13/2715	22/11738	0.000306427	0.00761729	0.00647171	Ccl8/Dcstamp/Trem2/Stat1/Capn2/Nfatc2/Cxcl9/Il4ra/Cxcl10/Ripor2/Gdf15/Cd53/Mapk14	BMDMs-specific
GO:1901215	negative regulation of neuron death	63/2715	183/11738	0.000312282	0.00772756	0.00656539	Axl/Apoe/Ppp5c/Bax/Stat3/Nes/Prdx2/Hmox1/Csf1/Il10/Birc5/Erbb3/Arrb1/Fyn/Igf1/Psmc1/Lgmn/Hdac7/Hsf1/Cd200/Cd200r1/Gbe1/App/Abcc1/Jak2/Adam8/Il6/Nrp1/Hspd1/Optn/Stxbp1/Slc7a11/Gclm/Hdac1/Cdk5/Kdm2b/Gpnmb/Itpr1/Coro1a/Nono/Mt1/Cx3cl1/Gclc/Map2k4/Meak7/Grn/Ccl12/Lrrk2/Gpi1/Tbc1d24/Mag/Nenf/Csf3/Ncoa7/Lrp1/C5ar1/Sorl1/Cx3cr1/Jun/Cebpb/Ptk2b/Hipk2/Kdr	BMDMs-specific
GO:0070555	response to interleukin-1	32/2715	78/11738	0.000314614	0.00772853	0.00656622	Ccl24/Ccl8/Ccl6/Ccl4/Ccl9/Irak3/App/Anxa1/Il6/Tnfrsf11a/Sele/Il1rn/Il1b/Il1a/Src/Irak1/Cx3cl1/Ccl22/Usp10/Rora/St18/Ythdc2/Ccl12/Ccl7/Ccl2/Serpine1/Saa3/Tle5/Cebpb/Tnip2/Mapk3/Vrk2	BMDMs-specific
GO:0001525	angiogenesis	124/2715	407/11738	0.000318062	0.00773005	0.00656751	Itgb2/Acvrl1/Hk2/Kctd10/Col18a1/Jup/Cd36/Klf4/Stat3/Angptl2/Hif3a/Ccl24/Hmox1/Pknox1/Tgfbr1/Cav1/Elk3/Pten/Sash1/Cybb/Il10/Plxdc1/Ahr/Akt3/Pik3cg/Rock2/Itgb3/Wars/Smad5/Plk2/Plau/Spry2/Ywhaz/Hdac7/Emp2/Fmnl3/Nus1/Tnf/Slc12a2/Anxa1/Itgb8/Mmp19/Adam8/Jmjd8/Nrp1/Pdgfa/Casp8/Stat1/Glul/Eng/Notch1/Creb3l1/Spred1/Il1b/Il1a/Il12a/Adam15/Sema4a/Naxe/Ecm1/Col15a1/B4galt1/Jak1/Emilin1/Pf4/Flt1/Plxnd1/Pak4/…	BMDMs-specific
GO:0051897	positive regulation of protein kinase B signaling	34/2715	85/11738	0.000365697	0.00877028	0.00745129	Axl/Igf1r/Insr/Tgfbr1/Met/C1qbp/Igf1/Osbpl8/Pik3cg/Spry2/Hcls1/C1qtnf12/Tnf/Tcf7l2/Adam8/Il6/Pdgfa/Cd28/Eng/Src/Hax1/P2rx4/F7/Gas6/Cx3cl1/Specc1l/Hpse/Csf3/Gdf15/Phlpp1/Cx3cr1/Osm/Arfgef1/Mfhas1	BMDMs-specific
GO:0031649	heat generation	2715-10-01	15/11738	0.000403038	0.00953973	0.00810503	Ednrb/Tnf/Tnfrsf11a/Il1rn/Il1b/Il1a/Ptgs2/Adrb2/Arrdc3/Ccr5	BMDMs-specific
GO:0048569	post-embryonic animal organ development	2715-10-01	15/11738	0.000403038	0.00953973	0.00810503	Klf4/Bax/Ahr/Jak2/Flt1/Myo7a/Myo1e/Hmgn1/Bak1/Kdr	BMDMs-specific
GO:0048525	negative regulation of viral process	32/2715	79/11738	0.000413015	0.0096916	0.00823406	Trim25/Oas1c/Srpk1/Slpi/Rad50/Rsad2/Trim35/Crebbp/Tnf/Cd74/Trim8/Ifitm1/Stat1/Gsn/Ptx3/Larp7/Plscr1/Ltf/Oas3/Resf1/Isg15/Pml/Isg20/Trim14/Tasor/Oasl1/Zfp36/Bst2/Parp10/Rnasel/Oas1g/Mphosph8	BMDMs-specific
GO:0006925	inflammatory cell apoptotic process	2715-12-01	20/11738	0.000432911	0.00990238	0.00841314	Cd44/Anxa1/Fas/Il6/Fcgr2b/Slc7a11/Itpkb/Hcar2/Plekho2/Nod2/Selenos/Ccr5	BMDMs-specific
GO:0031579	membrane raft organization	2715-12-01	20/11738	0.000432911	0.00990238	0.00841314	Cav2/Cav1/Pacsin2/Pmp22/Dock2/Emp2/Dlg1/Gsn/Naxe/Anxa2/Rftn1/Flot2	BMDMs-specific
GO:0098739	import across plasma membrane	37/2715	96/11738	0.000487822	0.010974	0.00932358	Slc1a5/Cd36/Akt2/Trpm2/Slc3a2/Trpv4/Slc9a5/Slc12a7/Trpv2/Fyn/Slc46a1/Slc7a8/Dlg1/Abcc1/Slc39a6/Tnf/Slc12a2/Iscu/Cln8/Rgs2/Slc7a11/Slc9a1/Slc6a13/Arl6ip1/Folr2/Slc9a7/Slc12a9/Slc43a2/Irs2/Atp1a3/Kcnj2/Adrb2/Wnk1/Slc8a1/Slc31a1/Prnp/Slc12a6	BMDMs-specific
GO:0014070	response to organic cyclic compound	141/2715	476/11738	0.000499269	0.0111394	0.00946414	Cav2/Pdgfb/Jup/Daxx/Cd36/Ppp5c/Stat3/Stat5a/Akt2/Ncoa2/Ggt5/Tgfbr1/Homer1/Cav1/Id3/Trpm2/Slc3a2/Cd83/Il10/Ahr/Hsp90b1/Igf1/Ddx21/Irak3/Prmt2/Rps6kb1/Acaca/Pik3cg/Rock2/Adcy3/Nos2/Slc6a4/Ptch1/Smad5/Glrx/Dhfr/Ndufs4/Dab2/Golph3/Hsf1/App/Sting1/Tnf/Smad2/Gnaq/Anxa1/Fas/Jak2/Casp7/Btrc/Ube3a/Il6/Casp1/Stat1/Parp1/Sell/Card9/Il1rn/Rad51/Il1b/Gnas/Src/Ncoa3/Slc7a11/P2ry1/Asph/Hdac1/Slc9a1/Padi2/Cdk5/F…	BMDMs-specific
GO:0042398	cellular modified amino acid biosynthetic process	16/2715	31/11738	0.000514622	0.0113425	0.00963668	Ckb/Plod3/Ggt5/Gamt/Mthfd1/Dhfr/Gart/Atic/Gatm/Gss/Slc7a11/Gclm/Eif2ak3/Gclc/Plscr1/Plod2	BMDMs-specific
GO:0044764	multi-organism cellular process	2715-09-01	13/11738	0.000530821	0.0115131	0.00978162	Cav2/Cav1/Pikfyve/Eps15/Fchsd2/Gas6/Fchsd1/Tpcn2/Nectin2	BMDMs-specific
GO:0030856	regulation of epithelial cell differentiation	38/2715	100/11738	0.000570122	0.0122195	0.0103818	Acvrl1/Stat5a/Apc/Tgfbr1/Cav1/Macroh2a1/Rock2/Sgpp1/Ptch1/Akap11/Spry2/Foxp4/Xdh/Zeb1/Tnf/Bad/Notch1/Jag1/Spred1/Il1b/Il1a/Ncoa3/Errfi1/Ezh2/Foxp1/Gdf3/Prkx/Btg1/Serpine1/F11r/Cul7/S1pr2/Zfp36/Spred2/Cd109/Mafg/Cebpb/Ccnd1	BMDMs-specific
GO:0034138	toll-like receptor 3 signaling pathway	2715-11-01	18/11738	0.000609131	0.0128523	0.0109194	Lgals9/Cav1/Havcr2/Cd86/Tnf/Tlr3/Tirap/Rftn1/Scimp/Tnip2/Wdfy1	BMDMs-specific
GO:0006816	calcium ion transport	77/2715	238/11738	0.000641841	0.0132355	0.011245	Lck/Pdgfb/Il16/Cacnb3/Homer3/Bax/Homer1/Cav1/Trpm2/Mcoln2/Trpv4/Cacna1d/Stac2/Anxa6/Trpv2/Ccl4/Ahr/Fyn/Atp2b1/Igf1/Pik3cg/Tspan13/Fkbp1b/Itgb3/Atp2a3/Ero1a/Cd4/Ccr1/Asph/Slc9a1/Epb41/Cdk5/P2rx7/P2rx4/Itpr1/Clec4b1/Itpr2/Coro1a/Stim1/Gas6/Cx3cl1/Jak3/Rrad/Panx1/Ptgs2/Atp2c1/Tpcn1/Ramp1/Pkd2/Cxcl10/Slc24a5/Ccl12/Ibtk/Pml/Icam1/Serpine1/Stim2/Tspo/Itpr3/S100a1/Tlr9/Adrb2/Slc25a23/Tpcn2/P2ry6/Lgals3/…	BMDMs-specific
GO:0009208	pyrimidine ribonucleoside triphosphate metabolic process	2715-08-01	11/11738	0.000675146	0.0137145	0.011652	Cad/Nme4/Ak3/Entpd7/Nme7/Ctps/Ctps2/Nme6	BMDMs-specific
GO:0042092	type 2 immune response	15/2715	29/11738	0.000745963	0.0149302	0.0126848	Rsad2/Arg2/Bcl6/Ndfip1/Cd74/Anxa1/Il6/Stard7/Ecm1/Il4ra/Nlrp3/Ccr2/Bcl3/Nod2/Dennd1b	BMDMs-specific
GO:2000116	regulation of cysteine-type endopeptidase activity	63/2715	189/11738	0.000822147	0.0162755	0.0138278	Lck/Klf4/Bax/Fam162a/Akt2/Dnaja3/Cd44/Birc5/Arrb1/Mical1/Fyn/Igf1/Mdm2/Cyfip2/Nle1/Atp2a3/Lgmn/Hsf1/App/Xdh/Tnf/Dele1/Pmaip1/Fas/Jak2/Bad/Il6/Casp1/Hspd1/Casp8/Stat1/Ppm1f/Gsn/Card9/Src/Asph/Diablo/Arl6ip1/Rps6ka3/Gas6/Eif2ak3/Herpud1/Ptgs2/Ltf/Nlrp3/Ift57/St18/Uaca/Dhcr24/Gramd4/Gpi1/Pml/Aim2/Tnfsf10/Hip1/Tnfsf15/Bak1/Cst7/Nlrp1a/Nlrp1b/Naip5/Hspa1b/Psmb9	BMDMs-specific
GO:0007015	actin filament organization	103/2715	337/11738	0.000875458	0.0172057	0.0146181	Ccl24/Tgfbr1/Arpc5/Met/Trpv4/Fhod1/Actn1/Eps8/Sdc4/Rnd3/Tnfaip1/Rac3/Arrb1/Mical1/Hsp90b1/Sptbn1/Myo1g/Dbnl/Myo19/Rock2/Ttc8/Evl/Nedd9/Jmy/Gpr65/Diaph3/Rhobtb2/Mtss1/Nckap1l/Emp2/Dlg1/Itgb5/Hcls1/Lima1/Myo1f/Aif1/Capn1/Add3/Baiap2/Pstpip2/Nrp1/Ppm1f/Gsn/Nckap1/Ttc17/Src/Hax1/C9orf72/Tesk1/Stmn1/Rhoh/Rhof/Fscn1/Arhgap25/Cyfip1/Fchsd2/Coro1a/Myo7a/Arhgap17/Arhgap6/Cx3cl1/Cotl1/Myo1e/Pstpip1/Tpm1/In…	BMDMs-specific
GO:0044057	regulation of system process	103/2715	339/11738	0.00109186	0.0211533	0.017972	Lck/Pdgfb/Jup/Apoe/Klf4/Sh3gl1/Cacnb3/Homer3/Homer1/Cav1/Pten/Trpv4/Ncf1/Cacna1d/Il10/Anxa6/Akap1/Adora2b/Ahr/Atp2b1/Igf1/Mdm2/Rock2/Fkbp1b/Arg2/Ndufs4/Ednrb/Dab2/Emp2/Tomm70a/Dlg1/App/Acat2/Aif1/Tnf/Jak2/Add3/Baiap2/Il6/Rgs2/Parp1/Notch1/Il1a/Snta1/Gnas/Fabp5/Src/Lmna/Slc9a1/Epb41/Errfi1/Cd38/P2rx4/Abcg2/Foxp1/Ptpro/Ctsc/Itgax/Gas6/Eif2ak3/Cx3cl1/Tpm1/Ptgs2/Acpp/Lrrk2/Tbc1d24/Mag/Rab8b/Icam1/Jar…	BMDMs-specific
GO:0051347	positive regulation of transferase activity	133/2715	454/11738	0.00114942	0.0220332	0.0187195	Ccnd2/Pdgfb/Dlg3/Daxx/Tiam1/Axl/Klf4/Ranbp2/Mmd/Ikbkg/Prdx2/Igf1r/Insr/Cdc20/Tgfbr1/Met/Pten/Csf1/Sash1/Fcgr1/Ncf1/Sdc4/Erbb3/Avpi1/Arrb1/Map2k3/Chtf18/Pkib/Igf1/Osbpl8/Rad50/Pik3cg/Itgb3/Ern1/Mink1/Nedd9/Gadd45g/Serinc5/Dab2/Bcl2l2/Ripk3/Emp2/Cd200/Dlg1/Fgd4/App/Cd86/Rfc2/Cd4/Fgd2/Ccny/Tnf/Cd74/Csf1r/Incenp/Jak2/Bad/Maged1/Btrc/Adam8/Pdgfa/Slc11a1/Epha4/Tnfrsf11a/Pfkfb2/Mastl/Il1rn/Fbn1/Il1b/Tpx…	BMDMs-specific
GO:0032956	regulation of actin cytoskeleton organization	89/2715	287/11738	0.00116702	0.0222921	0.0189395	Hck/Ccl24/Tgfbr1/Arpc5/Trpm2/Met/Fhod1/Eps8/Sdc4/Rnd3/Rac3/Sptbn1/Dbnl/Rock2/Itgb3/Ttc8/Evl/Jmy/Gpr65/Rhobtb2/Mtss1/Nckap1l/Dlg1/Hcls1/Lima1/Myo1f/Csf1r/Capn1/Add3/Baiap2/Nrp1/Ppm1f/Pam/Gsn/Nckap1/Il1a/Hax1/Iqgap3/C9orf72/Tesk1/Stmn1/Fgr/Bst1/Rhoh/Stap1/Rhof/Fscn1/Arhgdib/Cyfip1/Iqgap1/Fchsd2/Coro1a/Arhgap17/Arhgap6/Cx3cl1/Cotl1/Tpm1/Arap1/Ppp1r9a/Specc1l/Cdk10/Icam1/Plekhg2/Csf3/F11r/Fchsd1/Vill…	BMDMs-specific
GO:0033028	myeloid cell apoptotic process	15/2715	30/11738	0.00117535	0.0223727	0.019008	Stat5a/Cd44/Pten/Anxa1/Il6/Fcgr2b/Slc7a11/Clec5a/Itpkb/Hcar2/Plekho2/Adam17/Nod2/Selenos/Ccr5	BMDMs-specific
GO:1903978	regulation of microglial cell activation	2715-09-01	14/11738	0.00118105	0.0224029	0.0190337	Mmp8/Trem2/Stap1/Ctsc/Cx3cl1/Ldlr/Grn/Lrrk2/Cst7	BMDMs-specific
GO:1901699	cellular response to nitrogen compound	126/2715	428/11738	0.00125437	0.0233862	0.0198691	Cav2/Kat2b/Jup/Daxx/Cd36/Stat3/Stat5a/Akt2/Igf1r/Insr/Apc/Cav1/Ankrd26/Trpm2/Pten/Lpl/Ahr/Akt3/Fyn/Atp2b1/Hsp90b1/Igf1/Mdm2/Osbpl8/Rps6kb1/Pik3cg/Rock2/Slc6a4/Lgmn/Mapk8/Golph3/Hsf1/Ly6c2/Ly6i/Prkdc/App/Abcc1/C1qtnf12/Trem2/Zeb1/Sting1/Tnf/Gnaq/Jak2/Casp7/Stat1/Epha4/Capn10/Parp1/Capn2/Eprs/Fcgr2b/Vim/Rad51/Il1b/Gnas/Car2/Src/Anxa5/P2ry1/Ahcyl1/Rab13/Bcar3/Slc9a1/Cdk5/Uso1/P2rx7/P2rx4/Actb/Ezh2/I…	BMDMs-specific
GO:0002703	regulation of leukocyte mediated immunity	58/2715	174/11738	0.00129436	0.0238064	0.0202261	Itgb2/Lgals9/Stat5a/Hmox1/Bcr/Slamf1/Fcgr1/Adora2b/Ddx21/Havcr2/Rsad2/Ripk3/Bcl6/Tfrc/Tnf/Ndfip1/Il6/Hspd1/Cd28/Cd55/Fcgr2b/Stxbp1/Il1b/Il12a/Fgr/Stap1/Cxcl1/P2rx7/Il4ra/Btk/Tlr3/Jak3/Cadm1/Nlrp3/Vav1/Ccl2/Fut7/Tap1/Arid5a/Tlr4/Trp53bp1/Il20rb/Shld1/Tlr9/Ccr2/Spn/Fes/Nod2/H2-T22/Scimp/Sphk2/Nsd2/Unc13d/Fcgr3/Nectin2/H2-T23/Raet1a/H2-T10	BMDMs-specific
GO:0035455	response to interferon-alpha	2715-12-01	22/11738	0.00138825	0.0253612	0.0215471	Axl/Ifnar1/Ifitm1/Gas6/Plscr1/Ifit1/Pde12/Ifit2/Bst2/Ifi204/Ifit3/Tgtp1	BMDMs-specific
GO:0051092	positive regulation of NF-kappaB transcription factor activity	42/2715	118/11738	0.00141441	0.0257527	0.0218797	Trim25/Itgb2/Cd36/Stat3/Ikbkg/Cav1/Irak3/Psma6/Ripk3/Tfrc/App/Tnf/Trim8/Adam8/Tnfrsf11a/Cat/Il1b/Tnfrsf8/Irak1/Tlr3/Cx3cl1/Tirap/Ltf/Nlrp3/Zbtb7a/Card11/Icam1/Aim2/Tlr4/Trim14/Dhx33/Dhx9/Tlr9/Rnf31/Trappc9/Cx3cr1/Rab7b/Trim30b/Prkcb/Nod2/Flot2/Trim30c	BMDMs-specific
GO:0006979	response to oxidative stress	103/2715	342/11738	0.00150656	0.027277	0.0231747	Lck/Akr1b3/Tmem161a/Axl/Cd36/Apoe/Nqo1/Hmox2/Prdx2/Hmox1/Mgst1/Trpm2/Met/Etv5/Macroh2a1/Ncf1/Il10/Gpx3/Fyn/Txnrd1/Net1/Glrx/Mctp1/Dhfr/Ero1a/Mapk8/Ripk3/Rrm2b/Hsf1/Naprt/App/Rcan1/Abcc1/Aif1/Tnf/Anxa1/Jak2/Capn1/P4hb/Prdx4/Il6/Hk3/Cln8/Parp1/Prdx6/Lcn2/Cat/Src/Slc7a11/Gclm/Trp53inp1/Hdac1/Cd38/Stx2/Diablo/Aldh2/Ezh2/Foxp1/Ogg1/Ddias/Nox1/Btk/Nono/Gsr/Rbpms/Gab1/Hp/Neil1/Gclc/Ptgs2/Srxn1/Prr5l/Ppa…	BMDMs-specific
GO:1901137	carbohydrate derivative biosynthetic process	120/2715	407/11738	0.00152467	0.0274844	0.023351	Galnt1/Pdgfb/Impdh1/Stat3/Plod3/Insr/Adcy9/Aprt/B4galnt1/Adssl1/Cad/Slc25a13/Aatf/Igf1/Phlda1/Galnt10/Cmpk2/Rrm2/Adcy3/Xylt2/Pfas/Dcakd/Pygl/Itm2b/Golph3/Rrm2b/Pmm1/Gart/Nus1/Trem2/Nme4/Ak3/Tcf7l2/Gk/Prps2/Poglut2/Mgat4a/Atic/Parp1/Nme7/Uap1/Pigc/St6galnac6/Abca2/Adal/Il1b/Acss1/Acss2/Gmps/Ugcg/B4galt1/Nudt2/Slc35d1/Ak4/Ctps/Acot7/Ugdh/Pigg/Cmas/Xylt1/Aldoa/Pgap2/Ctps2/Piga/Jak3/Stt3a/Nme6/Chpf/P…	BMDMs-specific
GO:0034620	cellular response to unfolded protein	31/2715	81/11738	0.00154325	0.0276658	0.0235051	Daxx/Bax/Tbl2/Pmp22/Derl2/Cdk5rap3/Ern1/Ero1a/Dnajc3/Hsf1/Bfar/Hspa9/Hspd1/Atf3/Optn/Creb3l1/Eif2ak3/Herpud1/Creb3l2/Ufl1/Ppp1r15a/Pik3r1/Tmtc4/Hspa14/Ficd/Bak1/Nck2/Ccnd1/Selenos/Hspa1b/Hspa1a	BMDMs-specific
GO:0048008	platelet-derived growth factor receptor signaling pathway	23/2715	55/11738	0.00155506	0.0276658	0.0235051	Pdgfb/Bcr/Pten/Itgb3/Glrx/Cblb/Zfand5/Jak2/Nrp1/Pdgfa/Src/Iqgap1/F7/Gab1/Myo1e/Inppl1/Tiparp/Txnip/Hip1/Lrp1/Plekha1/Ptgir/Rgs14	BMDMs-specific
GO:0031281	positive regulation of cyclase activity	2715-08-01	12/11738	0.00161404	0.0283677	0.0241014	Cacna1d/Timp2/Adora2b/Nos2/Mapk8/Stim1/Mapk14/Mapk3	BMDMs-specific
GO:0035457	cellular response to interferon-alpha	2715-08-01	12/11738	0.00161404	0.0283677	0.0241014	Axl/Ifnar1/Gas6/Ifit1/Pde12/Ifit2/Ifi204/Ifit3	BMDMs-specific
GO:0050678	regulation of epithelial cell proliferation	81/2715	260/11738	0.00163936	0.0283677	0.0241014	Cav2/Ccnd2/Pdgfb/Acvrl1/Wdr77/Uhrf1/Apoe/Bax/Stat3/Stat5a/Ccl24/Hmox1/Apc/Htra1/Sulf2/Tgfbr1/Cav1/Pten/Il10/Birc5/Kif3a/Adora2b/Akt3/Igf1/Itgb3/Ptch1/Plau/Ednrb/Dab2/Mtss1/Prkdc/Dlg1/Xdh/Tnf/Bad/Tcf7l2/Maged1/Il6/Stat1/Glul/Eng/Notch1/Il12a/Ift80/Iqgap3/Ecm1/B4galt1/Ift74/Errfi1/Flt1/Foxp1/Itpr1/Ift122/Nupr1/Ift57/Klf9/Grn/Ccl12/Ccl2/Ccr3/Azin1/Ift172/Tlr4/Ift88/Hmgn1/Fzd7/Zfp36/Cd109/Jaml/C5ar1/…	BMDMs-specific
GO:0009127	purine nucleoside monophosphate biosynthetic process	2715-10-01	17/11738	0.00164141	0.0283677	0.0241014	Impdh1/Aprt/Adssl1/Pfas/Gart/Prps2/Atic/Gmps/Nudt2/Impdh2	BMDMs-specific
GO:0009168	purine ribonucleoside monophosphate biosynthetic process	2715-10-01	17/11738	0.00164141	0.0283677	0.0241014	Impdh1/Aprt/Adssl1/Pfas/Gart/Prps2/Atic/Gmps/Nudt2/Impdh2	BMDMs-specific
GO:0098659	inorganic cation import across plasma membrane	21/2715	49/11738	0.00169746	0.0290596	0.0246893	Trpm2/Trpv4/Slc9a5/Slc12a7/Trpv2/Fyn/Dlg1/Slc39a6/Slc12a2/Iscu/Slc9a1/Slc9a7/Slc12a9/Atp1a3/Kcnj2/Adrb2/Wnk1/Slc8a1/Slc31a1/Prnp/Slc12a6	BMDMs-specific
GO:0099587	inorganic ion import across plasma membrane	21/2715	49/11738	0.00169746	0.0290596	0.0246893	Trpm2/Trpv4/Slc9a5/Slc12a7/Trpv2/Fyn/Dlg1/Slc39a6/Slc12a2/Iscu/Slc9a1/Slc9a7/Slc12a9/Atp1a3/Kcnj2/Adrb2/Wnk1/Slc8a1/Slc31a1/Prnp/Slc12a6	BMDMs-specific
GO:0050999	regulation of nitric-oxide synthase activity	14/2715	28/11738	0.00170876	0.0291614	0.0247757	Apoe/Cav1/Arg2/Dhfr/Nus1/Tnf/Eng/Il1b/Il1a/Gla/Scarb1/S100a1/Acvr2a/Ptk2b	BMDMs-specific
GO:0045071	negative regulation of viral genome replication	19/2715	43/11738	0.00180699	0.0304559	0.0258755	Oas1c/Srpk1/Slpi/Rsad2/Tnf/Ifitm1/Plscr1/Ltf/Oas3/Resf1/Isg15/Isg20/Tasor/Oasl1/Bst2/Parp10/Rnasel/Oas1g/Mphosph8	BMDMs-specific
GO:0098655	cation transmembrane transport	119/2715	405/11738	0.00181774	0.0305426	0.0259492	Lck/Slc1a5/Slc39a13/Cacnb3/Bax/Slc30a4/Homer1/Cav1/Trpm2/Fxyd5/Slc3a2/Mcoln2/Slc41a1/Pten/Trpv4/Slc9a5/Cnksr3/Cacna1d/Stac2/Slc12a7/Trpv2/Ahr/Atp6v0a1/Slc6a8/Fyn/Atp2b1/Ifngr1/Tcn2/Pik3cg/Tspan13/Fkbp1b/Itgb3/Slc25a19/Atp2a3/Mink1/Slc46a1/Slc6a4/Sfxn1/Glrx/Slc30a5/Ero1a/Slc7a8/Dlg1/App/Ifngr2/Trem2/Slc39a6/Slc39a7/Slc12a2/Sfxn2/Iscu/Slc40a1/Slc11a1/Rgs2/Stom/Snta1/Asph/Atp6v0d2/Slc9a1/Cdk5/P2rx7/…	BMDMs-specific
GO:0045453	bone resorption	25/2715	62/11738	0.00183735	0.0306825	0.0260681	Acp5/Def8/Lrrk1/Itgb3/Gpr137b/Dcstamp/Tfrc/Csf1r/Ltbp3/Adam8/Il6/Tnfrsf11a/Car2/Src/Ctsk/Ncdn/Cd38/P2rx7/Csk/Ppargc1b/Ctss/Ptger4/Adrb2/Fcgr4/Ptk2b	BMDMs-specific
GO:0033674	positive regulation of kinase activity	112/2715	379/11738	0.00197608	0.0328985	0.0279508	Ccnd2/Pdgfb/Dlg3/Daxx/Tiam1/Axl/Ranbp2/Mmd/Ikbkg/Prdx2/Igf1r/Insr/Tgfbr1/Met/Csf1/Sash1/Fcgr1/Ncf1/Sdc4/Erbb3/Avpi1/Arrb1/Map2k3/Igf1/Osbpl8/Rad50/Pik3cg/Itgb3/Ern1/Mink1/Nedd9/Gadd45g/Dab2/Ripk3/Emp2/Dlg1/Fgd4/App/Cd86/Cd4/Fgd2/Ccny/Tnf/Cd74/Csf1r/Incenp/Jak2/Bad/Maged1/Adam8/Pdgfa/Slc11a1/Epha4/Tnfrsf11a/Pfkfb2/Il1rn/Fbn1/Il1b/Tpx2/Src/Iqgap3/Lrp8/Stil/Map3k6/Fgr/Cdk5/Stap1/P2rx7/Flt1/Ezh2/Iqga…	BMDMs-specific
GO:0097062	dendritic spine maintenance	2715-11-01	20/11738	0.00201577	0.0332814	0.0282761	Apoe/Igf1r/Insr/Homer1/Fyn/App/Fcgr2b/Tanc1/Zmynd8/Abhd17b/Prnp	BMDMs-specific
GO:0050764	regulation of phagocytosis	33/2715	89/11738	0.00205369	0.033474	0.0284398	Cd36/Hck/Cnn2/Bcr/Pten/Fcgr1/Dock2/Nckap1l/Pros1/Trem2/Pot1b/Tnf/Slc11a1/Fcgr2b/Il1b/Ptx3/Fgr/Stap1/Siglece/Mfge8/Gas6/Csk/Plscr1/Ccl2/Scarb1/Lrp1/Nod2/Rab31/Fcgr3/Sirpb1c/Gm5150/Clec7a/Sirpb1b	BMDMs-specific
GO:0010035	response to inorganic substance	99/2715	330/11738	0.0021042	0.0340931	0.0289657	Lck/Akr1b3/Daxx/Axl/Cd36/Ppp5c/Nqo1/Rasa4/Prdx2/Hmox1/Slc30a4/Homer1/Cav1/Trpm2/Met/Slc41a1/Slc25a13/Ncf1/Il10/Fyn/Lgmn/Net1/Ptch1/Glrx/Slc30a5/Dhfr/Mapk8/Ripk3/Slc38a2/Hsf1/Tfrc/App/Gart/Xdh/Slc12a2/Anxa1/Fas/Capn1/Il6/Hk3/Slc40a1/Pam/Parp1/Lcn2/Gsn/Cat/Gatm/Rad51/Il1a/Gss/Src/Anxa5/Ahcyl1/Asph/Cpne3/P2rx7/P2rx4/Ezh2/Foxp1/Blm/Iqgap1/Stim1/Hp/Mt2/Mt1/Plscr1/Pkd2/Cebpa/Apex1/Lrrk2/Atp13a2/Clic4/I…	BMDMs-specific
GO:0032970	regulation of actin filament-based process	95/2715	315/11738	0.00214525	0.0342821	0.0291264	Jup/Hck/Cnn2/Ccl24/Tgfbr1/Cav1/Arpc5/Trpm2/Met/Fhod1/Eps8/Sdc4/Rnd3/Rac3/Sptbn1/Dbnl/Rock2/Itgb3/Ttc8/Evl/Jmy/Gpr65/Rhobtb2/Mtss1/Nckap1l/Dlg1/Hcls1/Lima1/Myo1f/Csf1r/Capn1/Add3/Baiap2/Nrp1/Ppm1f/Pam/Gsn/Nckap1/Il1a/Hax1/Iqgap3/C9orf72/Tesk1/Pdpn/Stmn1/Fgr/Bst1/Rhoh/Stap1/Rhof/Fscn1/Arhgdib/Cyfip1/Iqgap1/Fchsd2/Coro1a/Arhgap17/Arhgap6/Cx3cl1/Cotl1/Tpm1/Arap1/Ppp1r9a/Specc1l/Cdk10/Icam1/Plekhg2/Cs…	BMDMs-specific
GO:0001771	immunological synapse formation	2715-07-01	10/11738	0.00215365	0.0342821	0.0291264	Git1/Dock2/Havcr2/Dlg1/Lgals3/Dock8/Nck2	BMDMs-specific
GO:0001781	neutrophil apoptotic process	2715-07-01	10/11738	0.00215365	0.0342821	0.0291264	Cd44/Anxa1/Il6/Fcgr2b/Slc7a11/Itpkb/Hcar2	BMDMs-specific
GO:0098703	calcium ion import across plasma membrane	2715-07-01	10/11738	0.00215365	0.0342821	0.0291264	Trpm2/Trpv4/Trpv2/Fyn/Adrb2/Slc8a1/Prnp	BMDMs-specific
GO:1902656	calcium ion import into cytosol	2715-07-01	10/11738	0.00215365	0.0342821	0.0291264	Trpm2/Trpv4/Trpv2/Fyn/Adrb2/Slc8a1/Prnp	BMDMs-specific
GO:0051767	nitric-oxide synthase biosynthetic process	2715-12-01	23/11738	0.00229615	0.0358394	0.0304494	Jak2/Stat1/Jak3/Map2k4/Ccl2/Lrrk2/Tlr4/Ptger4/Tlr9/Nod2/Kdr/Selenos	BMDMs-specific
GO:0051769	regulation of nitric-oxide synthase biosynthetic process	2715-12-01	23/11738	0.00229615	0.0358394	0.0304494	Jak2/Stat1/Jak3/Map2k4/Ccl2/Lrrk2/Tlr4/Ptger4/Tlr9/Nod2/Kdr/Selenos	BMDMs-specific
GO:0032012	regulation of ARF protein signal transduction	2715-09-01	15/11738	0.00234807	0.035907	0.0305068	Git1/Cyth1/Cyth3/Cyth4/Mapre2/Psd4/Iqsec1/Iqsec2/Arfgef1	BMDMs-specific
GO:0050650	chondroitin sulfate proteoglycan biosynthetic process	2715-09-01	15/11738	0.00234807	0.035907	0.0305068	Igf1/Xylt2/Slc35d1/Ugdh/Xylt1/Chpf/Chst11/Chpf2/Csgalnact2	BMDMs-specific
GO:0071347	cellular response to interleukin-1	25/2715	63/11738	0.00238713	0.0364021	0.0309275	Ccl24/Ccl8/Ccl6/Ccl4/Ccl9/Irak3/Il6/Il1rn/Il1b/Il1a/Irak1/Cx3cl1/Ccl22/Usp10/Rora/St18/Ccl12/Ccl7/Ccl2/Serpine1/Saa3/Cebpb/Tnip2/Mapk3/Vrk2	BMDMs-specific
GO:0033032	regulation of myeloid cell apoptotic process	13/2715	26/11738	0.00248926	0.0374352	0.0318053	Stat5a/Cd44/Pten/Anxa1/Fcgr2b/Slc7a11/Clec5a/Itpkb/Hcar2/Adam17/Nod2/Selenos/Ccr5	BMDMs-specific
GO:0042073	intraciliary transport	16/2715	35/11738	0.00267115	0.0397316	0.0337563	Dynll1/Dynlt2b/Ift27/Arl3/Nme7/Ift80/Ift74/Ift122/Pcm1/Lca5/Ift57/Ift172/Ift88/Dync2i1/Dync2h1/Ttc30b	BMDMs-specific
GO:1903792	negative regulation of anion transport	58/2715	179/11738	0.00270104	0.0399578	0.0339485	Cyp51/Cd36/Apoe/Apoc2/Akt2/Pea15a/Akap1/Derl2/Gopc/Pfkl/Fkbp1b/Rsad2/Itgb3/Rhbdf2/Srebf2/Cd200/Pkdcc/Tnf/Ndfip1/Cd74/Anxa1/Ppm1f/Rgs2/Frmd4a/Abca2/Il1rn/Il1b/Fabp5/Anxa5/P2ry1/Il12a/Stxbp3/Hadh/Hdac1/Cdk5/Idh2/Nucb2/Irak1/Rab11fip1/Csk/Ogt/Midn/Lrrk2/Slc18a1/Slc43a2/Irs2/Ptger4/Madd/Mdfic/Ubac2/Insig1/Ptgs1/Entpd1/Rab11fip5/Prkcb/Pla2r1/Cry2/Gbp4	BMDMs-specific
GO:0098657	import into cell	49/2715	147/11738	0.00294422	0.0430869	0.036607	Mx1/Slc1a5/Cd36/Akt2/Trpm2/Slc3a2/Trpv4/Slc9a5/Slc12a7/Trpv2/Fyn/Rps6kb1/Itgb3/Slc46a1/Slc6a4/Slc7a8/Dlg1/Abcc1/Mx2/Trem2/Slc39a6/Tnf/Slc12a2/Iscu/Cln8/Rgs2/Eprs/Slc7a11/Eps15/Slc9a1/Actb/Slc6a13/Arl6ip1/Folr2/Acsl3/Iqsec1/Slc18a1/Slc9a7/Slc12a9/Slc43a2/Irs2/Atp1a3/Kcnj2/Adrb2/Wnk1/Slc8a1/Slc31a1/Prnp/Slc12a6	BMDMs-specific
GO:0001503	ossification	78/2715	254/11738	0.00303362	0.0436906	0.0371199	Mmp14/Acp5/Apc/Id3/Git1/Csf1/H3f3b/Ahr/Atp2b1/Igf1/Kremen1/Rsad2/Ptch1/Pdlim7/Smad5/Mapk8/Ank/Mtss1/Hdac7/Twsg1/Bambi/Pkdcc/Tnf/Ltbp3/Tcf7l2/Ifitm1/Il6/Ccr1/Tnfrsf11a/Notch1/Creb3l1/Jag1/Gnas/Ift80/Lmna/Ecm1/P3h1/Fgr/Ski/P2rx7/Clec5a/Xylt1/Eif2ak3/Smad1/Ptgs2/Ltf/Inppl1/P2ry2/Ppargc1b/Sik3/Bmp2k/Cebpa/Isg15/Klf10/Txlng/Trp53inp2/Rbpj/Suv39h1/Fndc3b/Ptger4/Suco/Adrb2/Riox1/Tapt1/Mmp13/Acvr2a/Mapk1…	BMDMs-specific
GO:0006911	phagocytosis, engulfment	21/2715	51/11738	0.00306721	0.0440578	0.0374318	Itgb2/Cd36/Fcgr1/Rhobtb2/Nckap1l/Trem2/Aif1/Msr1/Marco/Fcgr2b/Gsn/Rhoh/Stap1/Arhgap25/Siglece/Mfge8/Elmo1/Treml4/Rab31/Fcgr3/Bin2	BMDMs-specific
GO:0002456	T cell mediated immunity	33/2715	91/11738	0.00311008	0.044439	0.0377557	Slamf1/Myo1g/Rsad2/Ripk3/Emp2/Dlg1/Il6/Hspd1/Slc11a1/Jag1/Stard7/Il1b/Il12a/P2rx7/Ctsc/Nlrp3/Fut7/Icam1/Arid5a/Stx11/Rftn1/Il20rb/Ccr2/Trex1/Spn/Treml4/Raet1e/Nod2/H2-T22/Dennd1b/Nectin2/H2-T23/H2-T10	BMDMs-specific
GO:0002718	regulation of cytokine production involved in immune response	24/2715	61/11738	0.00329941	0.0464134	0.0394332	Cd36/Hmox1/Slamf1/Il10/Ddx21/Irak3/Rsad2/Bcl6/Tnf/Cd74/Il6/Il1b/Tlr3/Jak3/Nlrp3/Hk1/Arid5a/Tlr4/Tnfrsf14/Tlr9/Ccr2/Nod2/Scimp/H2-T23	BMDMs-specific
GO:0044406	adhesion of symbiont to host	8/2715	13/11738	0.0033472	0.0467144	0.0396889	Gbp3/Gbp2/Gbp9/Gas6/Ltf/Icam1/Scarb1/Nectin2	BMDMs-specific
GO:0071407	cellular response to organic cyclic compound	97/2715	327/11738	0.00336816	0.0467762	0.0397414	Cav2/Pdgfb/Jup/Daxx/Ppp5c/Stat3/Stat5a/Akt2/Ncoa2/Cav1/Id3/Trpm2/Ahr/Hsp90b1/Igf1/Prmt2/Rps6kb1/Pik3cg/Rock2/Adcy3/Nos2/Slc6a4/Ptch1/Smad5/Glrx/Dab2/Golph3/Hsf1/App/Sting1/Tnf/Gnaq/Anxa1/Jak2/Casp7/Btrc/Ube3a/Stat1/Parp1/Rad51/Il1b/Gnas/Src/Ncoa3/P2ry1/Hdac1/Slc9a1/Padi2/P2rx7/P2rx4/Actb/Ezh2/Trim24/Foxp1/Itpr1/Itpr2/Blm/Pak4/Ufsp2/Tlr3/Smad1/Rora/Uba5/Slc16a1/Klf9/Ppargc1b/Pkd2/Tiparp/Gna15/Cebp…	BMDMs-specific
GO:0001906	cell killing	42/2715	123/11738	0.00345266	0.0477063	0.0405316	Lgals9/Stat5a/Cd5l/Fcgr1/Ncf1/Havcr2/Nos2/Ripk3/Emp2/Bad/Cd55/Il12a/Rnf19b/Stap1/Pf4/Cxcl1/P2rx7/Ctsc/Coro1a/Ccl22/Cadm1/Ltf/Vav1/Cxcl10/Ccl2/Tap1/Stx11/Trem3/Trem1/Lgals3/Raet1e/H2-T22/Cebpg/Unc13d/Cxcl2/Fcgr3/Nectin2/H2-T23/Raet1a/Ccr5/Clec7a/H2-T10	BMDMs-specific
GO:0046683	response to organophosphorus	23/2715	58/11738	0.00353854	0.0485234	0.0412259	Ahr/Hsp90b1/Pik3cg/Slc6a4/Ndufs4/Casp1/Stat1/Sell/Il1b/Asph/P2rx7/P2rx4/Itpr1/Itpr2/Panx1/Pkd2/Pik3r1/Ssh1/Itpr3/P2ry6/Rap1b/Slc8a1/Rapgef2	BMDMs-specific
GO:0048511	rhythmic process	12/124	205/11738	1.67535e-06	0.00409119	0.00385682	Cry1/Nampt/Per1/Stat5b/Nr1d2/Tef/Dnm1l/Noct/Dtl/Mat2a/Arntl/Nfil3	shared
GO:0032787	monocarboxylic acid metabolic process	38/320	474/11738	2.08269e-09	6.99158e-06	6.74352e-06	Ppard/Alkbh7/Insig2/Por/Aldh3a2/Pdk4/Sgpl1/Ddit4/Avpr1a/Galk1/Nr1d1/Acot3/Entpd5/Acox2/Myc/Cyp39a1/Fads3/Cpt1a/Abcc2/Pnkd/Slc45a3/Decr1/Cyp7a1/Gale/Cyp4a31/Cyp4a14/Trib3/Mgll/Hacd3/Galt/Vnn1/Elovl3/Abhd2/Acot4/Rdh9/Cyp4a32/Ankrd23/Ugt1a1	liver-specific
GO:0046394	carboxylic acid biosynthetic process	19/320	218/11738	8.01102e-06	0.00896434	0.00864628	Insig2/Pdk4/Avpr1a/Nr1d1/Cyp39a1/Cbs/Fads3/Acmsd/Slc45a3/Cyp7a1/Cyp4a31/Cyp4a14/Trib3/Mgll/Hacd3/Elovl3/Abhd2/Rdh9/Cyp4a32	liver-specific
GO:0008610	lipid biosynthetic process	29/320	465/11738	2.80845e-05	0.0188559	0.0181869	Ppard/Insig2/Por/Pdk4/Avpr1a/Abca8b/Nr1d1/Cyp39a1/Fads3/Pnpla2/Slc45a3/Agpat2/Cers6/Cyp7a1/Trib3/Atp1a1/Mgll/Hacd3/Ormdl3/Elovl3/Abhd2/Hsd3b7/Fitm2/Gal3st1/Pbx1/Rdh9/Etnk2/Ceacam1/Selenoi	liver-specific
GO:0044283	small molecule biosynthetic process	29/320	485/11738	6.0268e-05	0.0331956	0.0320178	Insig2/Por/Pdk4/Avpr1a/Nr1d1/Entpd5/Tymp/Cyp39a1/Cbs/Fads3/Abcc2/Coq10b/Acmsd/Slc45a3/Coq8a/Upp2/Cyp7a1/Cyp4a31/Cyp4a14/Trib3/Mgll/Hacd3/Gch1/Elovl3/Abhd2/Pde9a/Fitm2/Rdh9/Cyp4a32	liver-specific
GO:0055088	lipid homeostasis	13/320	138/11738	9.95938e-05	0.0417921	0.0403093	Angptl4/Pla2g12b/Nr1d1/Acox2/Cyp39a1/Npc1/Lrp5/Pnpla2/Cyp7a1/Ormdl3/Tlcd2/Fitm2/Tsku	liver-specific
