# Supplementary material for: Enhancer RNA Expression in Response to Glucocorticoid Treatment in Murine Macrophages
Source: Cells. 2021 Dec 23;11(1):28. doi: 10.3390/cells11010028 (PMC8744892; doi:10.3390/cells11010028)
Supplement: Supplementary file 1 [file cells-11-00028-s001.zip › cells-1462659-supplementary proof done/Greulich_tableS3.xlsx]

## Sheet: BMDMsAndLiver_GRpeaksWithiRNAs_
Table S2: GR binding sites with eRNA expression in bone marrow-derived macrophages (BMDMs) upon dexamethasone and LPS stimulation and/or liver tissue at the peak of endogenous glucocorticoid levels. This table relates to figures 1 and 2. The position of the GR peaks (scaled to 100 bp) associated to the closest gene is listed. Information of tissue-specificity is provided on the associated gene le…
chr	start	end	entrezgene_id	start_position	end_position	feature_strand	insideFeature	distancetoFeature	shortestDistance	symbol	ensembltrans	ensembl	subsetByGene	subsetByGBS
chr1	4514042	4514141	20671	4490931	4497354	-	upstream	-16738	16688	Sox17	NA	ENSMUSG00000025902	liver-spec	liver-spec
chr1	4801674	4801773	18777	4807788	4886770	+	upstream	-6064	6015	Lypla1	NA	ENSMUSG00000025903	liver-spec	liver-spec
chr1	6445548	6445647	240690	6487231	6860940	+	upstream	-41633	41584	St18	NA	ENSMUSG00000033740	macro-spec	macro-spec
chr1	6454130	6454229	240690	6487231	6860940	+	upstream	-33051	33002	St18	NA	ENSMUSG00000033740	macro-spec	macro-spec
chr1	6455865	6455964	240690	6487231	6860940	+	upstream	-31317	31267	St18	NA	ENSMUSG00000033740	macro-spec	macro-spec
chr1	6476585	6476684	240690	6487231	6860940	+	upstream	-10597	10547	St18	NA	ENSMUSG00000033740	macro-spec	macro-spec
chr1	13454560	13454659	17978	13139105	13374083	-	upstream	-80527	80477	Ncoa2	NA	ENSMUSG00000005886	macro-spec	macro-spec
chr1	14596092	14596191	17681	14753346	14755990	-	downstream	159848	157155	Msc	ENSMUST00000027062;ENSMUST00000190719;ENSMUST00000188982;ENSMUST00000190471	ENSMUSG00000025930	macro-spec	macro-spec
chr1	16199372	16199471	29819	16228674	16520112	-	downstream	320690	29203	Stau2	NA	ENSMUSG00000025920	liver-spec	liver-spec
chr1	21132575	21132674	170829	20996299	21079229	-	upstream	-53395	53346	Tram2	ENSMUST00000037998;ENSMUST00000187210	ENSMUSG00000041779	liver-spec	liver-spec
chr1	21231960	21232059	75712	21218575	21230167	+	downstream	13435	1793	Tmem14a	NA	ENSMUSG00000025933	liver-spec	liver-spec
chr1	21326824	21326923	368204	21349641	21352200	+	upstream	-22767	22718	Khdc1a	ENSMUST00000088407	ENSMUSG00000067750	liver-spec	liver-spec
chr1	22996787	22996886	66755	23100473	23102253	-	downstream	105417	103587	Ppp1r14bl	ENSMUST00000073179	ENSMUSG00000073730	liver-spec	liver-spec
chr1	23256524	23256623	387225	23272269	23272339	+	upstream	-15695	15646	Mir30a	NA	ENSMUSG00000065405	liver-spec	liver-spec
chr1	34387929	34388028	100628580	34427002	34433264	-	downstream	45286	38974	Mir5103	NA	ENSMUSG00000092852	shared	liver-spec
chr1	34389445	34389544	100628580	34427002	34433264	-	downstream	43770	37458	Mir5103	NA	ENSMUSG00000092852	shared	macro-spec
chr1	35813960	35814059	50785	36068400	36106446	+	upstream	-254390	254341	Hs6st1	ENSMUST00000088174;ENSMUST00000194670	ENSMUSG00000045216	shared	macro-spec
chr1	36052997	36053096	50785	36068400	36106446	+	upstream	-15354	15304	Hs6st1	ENSMUST00000088174;ENSMUST00000194670	ENSMUSG00000045216	shared	macro-spec
chr1	36066311	36066410	50785	36068400	36106446	+	upstream	-2040	1990	Hs6st1	ENSMUST00000088174;ENSMUST00000194670	ENSMUSG00000045216	shared	liver-spec
chr1	36976965	36977064	56030	36792191	36943666	-	upstream	-33348	33299	Tmem131	NA	ENSMUSG00000026116	liver-spec	liver-spec
chr1	37721224	37721323	72097	37611677	37720085	-	upstream	-1189	1139	Cracdl	NA	ENSMUSG00000026090	macro-spec	macro-spec
chr1	39493468	39493567	54610	39371492	39478755	-	upstream	-14763	14713	Tbc1d8	NA	ENSMUSG00000003134	macro-spec	macro-spec
chr1	39602578	39602677	263764	39618406	39651474	-	downstream	48846	15729	Creg2	ENSMUST00000053355	ENSMUSG00000050967	macro-spec	macro-spec
chr1	39604392	39604491	263764	39618406	39651474	-	downstream	47032	13915	Creg2	ENSMUST00000053355	ENSMUSG00000050967	macro-spec	macro-spec
chr1	39614791	39614890	263764	39618406	39651474	-	downstream	36634	3516	Creg2	ENSMUST00000053355	ENSMUSG00000050967	macro-spec	macro-spec
chr1	39851243	39851342	73426	39839175	39847334	-	upstream	-3958	3909	1700066B17Rik	NA	ENSMUSG00000101634	macro-spec	macro-spec
chr1	40156236	40156335	16178	40074079	40125231	+	downstream	82207	31005	Il1r2	NA	ENSMUSG00000026073	liver-spec	liver-spec
chr1	40163530	40163629	16178	40074079	40125231	+	downstream	89501	38299	Il1r2	NA	ENSMUSG00000026073	liver-spec	liver-spec
chr1	40175949	40176048	16177	40225080	40317257	+	upstream	-49082	49032	Il1r1	NA	ENSMUSG00000026072	liver-spec	liver-spec
chr1	40179621	40179720	16177	40225080	40317257	+	upstream	-45410	45360	Il1r1	NA	ENSMUSG00000026072	liver-spec	liver-spec
chr1	40322749	40322848	107527	40324610	40367562	+	upstream	-1812	1762	Il1rl2	ENSMUST00000192551;ENSMUST00000095020;ENSMUST00000194296;ENSMUST00000193388	ENSMUSG00000070942	macro-spec	macro-spec
chr1	43916998	43917097	22019	43933647	44003000	+	upstream	-16599	16550	Tpp2	NA	ENSMUSG00000041763	macro-spec	macro-spec
chr1	45905276	45905375	53945	45908068	45926519	-	downstream	21193	2693	Slc40a1	NA	ENSMUSG00000025993	liver-spec	liver-spec
chr1	50683011	50683110	56363	50909962	51187270	+	upstream	-226902	226852	Tmeff2	NA	ENSMUSG00000026109	liver-spec	liver-spec
chr1	52734347	52734446	98682	52656286	52727462	-	upstream	-6934	6885	Mfsd6	NA	ENSMUSG00000041439	macro-spec	macro-spec
chr1	52765352	52765451	16329	52785427	52817688	-	downstream	52286	19976	Inpp1	NA	ENSMUSG00000026102	macro-spec	macro-spec
chr1	54564097	54564196	241062	54472994	54557684	-	upstream	-6462	6413	Pgap1	ENSMUST00000097739;ENSMUST00000185817;ENSMUST00000187949;ENSMUST00000189506	ENSMUSG00000073678	macro-spec	macro-spec
chr1	56540002	56540101	71066	56636044	56637435	-	downstream	97383	95943	Hsfy2	ENSMUST00000062085	ENSMUSG00000045336	liver-spec	liver-spec
chr1	58606997	58607096	66495	58586384	58595964	+	downstream	20662	11033	Ndufb3	ENSMUST00000027193	ENSMUSG00000026032	macro-spec	macro-spec
chr1	59436570	59436669	14369	59482424	59486955	+	upstream	-45804	45755	Fzd7	ENSMUST00000114246	ENSMUSG00000041075	liver-spec	liver-spec
chr1	60627406	60627505	77300	60482292	60567104	-	upstream	-60352	60302	Raph1	NA	ENSMUSG00000026014	macro-spec	macro-spec
chr1	61141171	61141270	54167	60977927	61000320	+	downstream	163293	140851	Icos	NA	ENSMUSG00000026009	macro-spec	macro-spec
chr1	64305639	64305738	93691	64029447	64122282	-	upstream	-183406	183357	Klf7	NA	ENSMUSG00000025959	macro-spec	macro-spec
chr1	64742903	64743002	14367	64730558	64737751	-	upstream	-5201	5152	Fzd5	NA	ENSMUSG00000045005	liver-spec	liver-spec
chr1	65089022	65089121	12965	65080219	65082288	-	upstream	-6784	6734	Crygb	ENSMUST00000027090	ENSMUSG00000073658	macro-spec	macro-spec
chr1	67077716	67077815	14768	67000517	67038872	-	upstream	-38894	38844	Lancl1	NA	ENSMUSG00000026000	liver-spec	liver-spec
chr1	67104024	67104123	227231	67123026	67231259	+	upstream	-18952	18903	Cps1	ENSMUST00000027144	ENSMUSG00000025991	liver-spec	liver-spec
chr1	67116727	67116826	227231	67123026	67231259	+	upstream	-6250	6200	Cps1	ENSMUST00000027144	ENSMUSG00000025991	liver-spec	liver-spec
chr1	72726201	72726300	19981	72711290	72713813	+	downstream	14960	12388	Rpl37a	NA	ENSMUSG00000046330	liver-spec	liver-spec
chr1	72809415	72809514	16008	72824503	72852474	+	upstream	-15039	14989	Igfbp2	NA	ENSMUSG00000039323	liver-spec	liver-spec
chr1	73905410	73905509	21961	73910231	74124449	-	downstream	218989	4722	Tns1	NA	ENSMUSG00000055322	macro-spec	macro-spec
chr1	74196734	74196833	227288	74191785	74194631	-	upstream	-2153	2103	Cxcr1	ENSMUST00000190313;ENSMUST00000053389	ENSMUSG00000048480	liver-spec	liver-spec
chr1	74750840	74750939	241113	74738922	74749221	-	upstream	-1669	1619	Prkag3	NA	ENSMUSG00000006542	liver-spec	liver-spec
chr1	75660449	75660548	20536	75546266	75562172	+	downstream	114232	98277	Slc4a3	NA	ENSMUSG00000006576	liver-spec	liver-spec
chr1	79466737	79466836	20254	79434669	79440120	-	upstream	-26666	26617	Scg2	ENSMUST00000185234;ENSMUST00000049972	ENSMUSG00000050711	liver-spec	liver-spec
chr1	80026194	80026293	20720	79794197	79861180	-	upstream	-165064	165014	Serpine2	NA	ENSMUSG00000026249	macro-spec	macro-spec
chr1	80171806	80171905	241128	80198706	80218473	-	downstream	46617	26801	Fam124b	ENSMUST00000058748;ENSMUST00000161427	ENSMUSG00000043230	macro-spec	macro-spec
chr1	80236968	80237067	241128	80198706	80218473	-	upstream	-18545	18495	Fam124b	ENSMUST00000058748;ENSMUST00000161427	ENSMUSG00000043230	macro-spec	macro-spec
chr1	80363235	80363334	26554	80264923	80340480	-	upstream	-22804	22755	Cul3	NA	ENSMUSG00000004364	macro-spec	macro-spec
chr1	80418828	80418927	72208	80445932	80479867	+	upstream	-27054	27005	1700016L21Rik	NA	ENSMUSG00000101483	macro-spec	macro-spec
chr1	80427442	80427541	72208	80445932	80479867	+	upstream	-18440	18391	1700016L21Rik	NA	ENSMUSG00000101483	macro-spec	macro-spec
chr1	80486622	80486721	72208	80445932	80479867	+	downstream	40740	6755	1700016L21Rik	NA	ENSMUSG00000101483	macro-spec	macro-spec
chr1	80493974	80494073	210293	80501073	80758527	-	downstream	264503	7000	Dock10	NA	ENSMUSG00000038608	macro-spec	macro-spec
chr1	80496474	80496573	210293	80501073	80758527	-	downstream	262003	4500	Dock10	NA	ENSMUSG00000038608	macro-spec	macro-spec
chr1	80785310	80785409	210293	80501073	80758527	-	upstream	-26833	26783	Dock10	NA	ENSMUSG00000038608	macro-spec	macro-spec
chr1	80822351	80822450	210293	80501073	80758527	-	upstream	-63873	63824	Dock10	NA	ENSMUSG00000038608	macro-spec	macro-spec
chr1	82159356	82159455	102466629	82131916	82132019	+	downstream	27490	27337	Mir6344	NA	ENSMUSG00000098797	liver-spec	liver-spec
chr1	82169043	82169142	102466629	82131916	82132019	+	downstream	37176	37024	Mir6344	NA	ENSMUSG00000098797	liver-spec	liver-spec
chr1	82180555	82180654	102466629	82131916	82132019	+	downstream	48688	48536	Mir6344	NA	ENSMUSG00000098797	liver-spec	liver-spec
chr1	82184079	82184178	16367	82233101	82291416	-	downstream	107288	48923	Irs1	ENSMUST00000069799	ENSMUSG00000055980	liver-spec	liver-spec
chr1	82831805	82831904	15463	82839483	82901182	+	upstream	-7629	7579	Agfg1	NA	ENSMUSG00000026159	macro-spec	macro-spec
chr1	84365584	84365683	98496	84036296	84364180	-	upstream	-1454	1404	Pid1	NA	ENSMUSG00000045658	macro-spec	macro-spec
chr1	86434297	86434396	71863	86426329	86428052	+	downstream	8017	6245	Tex44	ENSMUST00000046004	ENSMUSG00000036574	shared	liver-spec
chr1	86434612	86434711	71863	86426329	86428052	+	downstream	8333	6560	Tex44	ENSMUST00000046004	ENSMUSG00000036574	shared	macro-spec
chr1	86442398	86442497	71863	86426329	86428052	+	downstream	16119	14346	Tex44	ENSMUST00000046004	ENSMUSG00000036574	shared	macro-spec
chr1	86470517	86470616	71863	86426329	86428052	+	downstream	44237	42465	Tex44	ENSMUST00000046004	ENSMUSG00000036574	shared	liver-spec
chr1	86470659	86470758	71863	86426329	86428052	+	downstream	44379	42607	Tex44	ENSMUST00000046004	ENSMUSG00000036574	shared	macro-spec
chr1	86487463	86487562	19231	86526726	86530712	+	upstream	-39214	39164	Ptma	NA	ENSMUSG00000026238	liver-spec	liver-spec
chr1	87180994	87181093	69453	87183313	87188405	+	upstream	-2269	2220	Prss56	NA	ENSMUSG00000036480	macro-spec	macro-spec
chr1	87798481	87798580	20215	87803680	87845158	+	upstream	-5150	5100	Sag	NA	ENSMUSG00000056055	liver-spec	liver-spec
chr1	88013856	88013955	227334	87945119	88008551	-	upstream	-5355	5305	Usp40	NA	ENSMUSG00000005501	liver-spec	liver-spec
chr1	88045081	88045180	394430	88055388	88219004	+	upstream	-10258	10208	Ugt1a10	ENSMUST00000138182;ENSMUST000001131420;ENSMUST00000173325	ENSMUSG00000090165	liver-spec	liver-spec
chr1	88954936	88955035	73475	89016113	89022210	+	upstream	-61127	61078	1700067G17Rik	NA	ENSMUSG00000099378	shared	liver-spec
chr1	89026277	89026376	73475	89016113	89022210	+	downstream	10213	4067	1700067G17Rik	NA	ENSMUSG00000099378	shared	liver-spec
chr1	89041458	89041557	73475	89016113	89022210	+	downstream	25395	19248	1700067G17Rik	NA	ENSMUSG00000099378	shared	macro-spec
chr1	91883269	91883368	13345	91801461	91848028	+	downstream	81857	35241	Twist2	ENSMUST00000007949;ENSMUST00000186075	ENSMUSG00000007805	liver-spec	liver-spec
chr1	91894439	91894538	208727	91928779	92195699	-	downstream	301211	34241	Hdac4	NA	ENSMUSG00000026313	shared	liver-spec
chr1	91903633	91903732	208727	91928779	92195699	-	downstream	292017	25047	Hdac4	NA	ENSMUSG00000026313	shared	liver-spec
chr1	92215405	92215504	208727	91928779	92195699	-	upstream	-19755	19706	Hdac4	NA	ENSMUSG00000026313	shared	macro-spec
chr1	92216561	92216660	208727	91928779	92195699	-	upstream	-20911	20862	Hdac4	NA	ENSMUSG00000026313	shared	macro-spec
chr1	92724254	92724353	260301	92644218	92648841	-	upstream	-75463	75413	Otos	ENSMUST00000053144;ENSMUST00000159803	ENSMUSG00000044055	liver-spec	liver-spec
chr1	100706928	100707027	241175	99772765	100485942	+	downstream	934213	220986	Cntnap5b	NA	ENSMUSG00000067028	liver-spec	liver-spec
chr1	105114961	105115060	23836	104768529	104995481	+	downstream	346481	119480	Cdh20	ENSMUST00000062528	ENSMUSG00000050840	liver-spec	liver-spec
chr1	105179137	105179236	320311	105276914	105356710	-	downstream	177524	97678	Rnf152	ENSMUST00000058688;ENSMUST00000172299	ENSMUSG00000047496	liver-spec	liver-spec
chr1	105864407	105864506	21934	105780718	105847981	+	downstream	83738	16426	Tnfrsf11a	ENSMUST00000027559;ENSMUST00000187812;ENSMUST00000187658	ENSMUSG00000026321	shared	macro-spec
chr1	105908575	105908674	21934	105780718	105847981	+	downstream	127906	60594	Tnfrsf11a	ENSMUST00000027559;ENSMUST00000187812;ENSMUST00000187658	ENSMUSG00000026321	shared	liver-spec
chr1	105925878	105925977	635504	105979350	105990282	-	downstream	64354	53373	Gm7160	NA	ENSMUSG00000099843	liver-spec	liver-spec
chr1	105954142	105954241	635504	105979350	105990282	-	downstream	36090	25109	Gm7160	NA	ENSMUSG00000099843	liver-spec	liver-spec
chr1	107496851	107496950	18788	107511423	107535478	+	upstream	-14523	14473	Serpinb2	NA	ENSMUSG00000062345	macro-spec	macro-spec
chr1	107614119	107614218	20725	107590006	107610484	+	downstream	24162	3635	Serpinb8	NA	ENSMUSG00000026315	liver-spec	liver-spec
chr1	118335356	118335455	67949	118321839	118333822	+	downstream	13567	1534	Nifk	NA	ENSMUSG00000026377	liver-spec	liver-spec
chr1	119293950	119294049	16324	119415465	119422248	-	downstream	128248	121416	Inhbb	ENSMUST00000038765	ENSMUSG00000037035	liver-spec	liver-spec
chr1	119295278	119295377	16324	119415465	119422248	-	downstream	126920	120088	Inhbb	ENSMUST00000038765	ENSMUSG00000037035	liver-spec	liver-spec
chr1	120075658	120075757	170706	120067377	120074074	-	upstream	-1634	1584	Tmem37	ENSMUST00000056089	ENSMUSG00000050777	macro-spec	macro-spec
chr1	120099627	120099726	13167	120113280	120121078	-	downstream	21402	13554	Dbi	NA	ENSMUSG00000026385	shared	macro-spec
chr1	120100570	120100669	13167	120113280	120121078	-	downstream	20458	12611	Dbi	NA	ENSMUSG00000026385	shared	liver-spec
chr1	120449831	120449930	17167	120474538	120505024	-	downstream	55144	24608	Marco	ENSMUST00000027639;ENSMUST00000186432	ENSMUSG00000026390	macro-spec	macro-spec
chr1	120524261	120524360	17167	120474538	120505024	-	upstream	-19286	19237	Marco	ENSMUST00000027639;ENSMUST00000186432	ENSMUSG00000026390	macro-spec	macro-spec
chr1	120531888	120531987	17167	120474538	120505024	-	upstream	-26914	26864	Marco	ENSMUST00000027639;ENSMUST00000186432	ENSMUSG00000026390	macro-spec	macro-spec
chr1	120532791	120532890	17167	120474538	120505024	-	upstream	-27816	27767	Marco	ENSMUST00000027639;ENSMUST00000186432	ENSMUSG00000026390	macro-spec	macro-spec
chr1	121336016	121336115	72999	121304353	121332589	-	upstream	-3477	3427	Insig2	NA	ENSMUSG00000003721	liver-spec	liver-spec
chr1	121349081	121349180	72999	121304353	121332589	-	upstream	-16541	16492	Insig2	NA	ENSMUSG00000003721	liver-spec	liver-spec
chr1	125441897	125441996	74117	125392905	125435727	-	upstream	-6219	6170	Actr3	NA	ENSMUSG00000026341	macro-spec	macro-spec
chr1	125450482	125450581	74117	125392905	125435727	-	upstream	-14805	14755	Actr3	NA	ENSMUSG00000026341	macro-spec	macro-spec
chr1	125458727	125458826	74117	125392905	125435727	-	upstream	-23049	23000	Actr3	NA	ENSMUSG00000026341	macro-spec	macro-spec
chr1	125463028	125463127	74117	125392905	125435727	-	upstream	-27351	27301	Actr3	NA	ENSMUSG00000026341	macro-spec	macro-spec
chr1	125470943	125471042	74117	125392905	125435727	-	upstream	-35265	35216	Actr3	NA	ENSMUSG00000026341	macro-spec	macro-spec
chr1	125473365	125473464	74117	125392905	125435727	-	upstream	-37687	37638	Actr3	NA	ENSMUSG00000026341	macro-spec	macro-spec
chr1	127860565	127860664	22625	127814791	127855031	-	upstream	-5583	5534	Map3k19	NA	ENSMUSG00000051590	macro-spec	macro-spec
chr1	128705277	128705376	12767	128588199	128592293	-	upstream	-113033	112984	Cxcr4	ENSMUST00000052172;ENSMUST00000142893	ENSMUSG00000045382	macro-spec	macro-spec
chr1	128722135	128722234	12767	128588199	128592293	-	upstream	-129891	129842	Cxcr4	ENSMUST00000052172;ENSMUST00000142893	ENSMUSG00000045382	macro-spec	macro-spec
chr1	130761614	130761713	433347	130766384	130784433	+	upstream	-4720	4671	Gm28856	NA	ENSMUSG00000100106	liver-spec	liver-spec
chr1	130764271	130764370	433347	130766384	130784433	+	upstream	-2064	2014	Gm28856	NA	ENSMUSG00000100106	liver-spec	liver-spec
chr1	131103831	131103930	17164	131053700	131097826	-	upstream	-6054	6005	Mapkapk2	NA	ENSMUSG00000016528	macro-spec	macro-spec
chr1	131110911	131111010	17164	131053700	131097826	-	upstream	-13134	13085	Mapkapk2	NA	ENSMUSG00000016528	macro-spec	macro-spec
chr1	131547056	131547155	108900	131527903	131539872	+	downstream	19203	7184	Fam72a	ENSMUST00000068613	ENSMUSG00000055184	shared	liver-spec
chr1	131560733	131560832	108900	131527903	131539872	+	downstream	32879	20861	Fam72a	ENSMUST00000068613	ENSMUSG00000055184	shared	macro-spec
chr1	132170235	132170334	213409	132191431	132259227	+	upstream	-21147	21097	Lemd1	NA	ENSMUSG00000079330	liver-spec	liver-spec
chr1	133347839	133347938	19702	133350510	133360325	+	upstream	-2622	2572	Ren2	ENSMUST00000094556;ENSMUST00000112287	ENSMUSG00000070645	liver-spec	liver-spec
chr1	133362152	133362251	214253	133363572	133380336	+	upstream	-1370	1321	Etnk2	NA	ENSMUSG00000070644	liver-spec	liver-spec
chr1	133694310	133694409	240754	133679091	133690108	-	upstream	-4252	4202	Lax1	NA	ENSMUSG00000051998	liver-spec	liver-spec
chr1	133882680	133882779	269120	133897199	133907999	-	downstream	25269	14420	Optc	NA	ENSMUSG00000010311	liver-spec	liver-spec
chr1	133933450	133933549	116847	133910304	133921414	-	upstream	-12086	12036	Prelp	ENSMUST00000048432;ENSMUST00000127583	ENSMUSG00000041577	liver-spec	liver-spec
chr1	133934396	133934495	116847	133910304	133921414	-	upstream	-13032	12982	Prelp	ENSMUST00000048432;ENSMUST00000127583	ENSMUSG00000041577	liver-spec	liver-spec
chr1	134065371	134065470	12227	134075170	134079120	-	downstream	13700	9700	Btg2	ENSMUST00000020692	ENSMUSG00000020423	shared	macro-spec
chr1	134065520	134065619	12227	134075170	134079120	-	downstream	13550	9551	Btg2	ENSMUST00000020692	ENSMUSG00000020423	shared	liver-spec
chr1	134093964	134094063	12227	134075170	134079120	-	upstream	-14894	14844	Btg2	ENSMUST00000020692	ENSMUSG00000020423	shared	macro-spec
chr1	134099243	134099342	71884	134111242	134151540	+	upstream	-11950	11900	Chit1	NA	ENSMUSG00000026450	macro-spec	macro-spec
chr1	135169730	135169829	171469	135160234	135167681	-	upstream	-2099	2049	Gpr37l1	ENSMUST00000027682	ENSMUSG00000026424	liver-spec	liver-spec
chr1	135815484	135815583	16763	135818598	135833342	+	upstream	-3064	3015	Lad1	NA	ENSMUSG00000041782	macro-spec	macro-spec
chr1	136538329	136538428	381293	136466343	136531511	+	downstream	72035	6818	Kif14	NA	ENSMUSG00000041498	liver-spec	liver-spec
chr1	136609130	136609229	226442	136624901	136630053	+	upstream	-15721	15672	Zfp281	NA	ENSMUSG00000041483	macro-spec	macro-spec
chr1	136966862	136966961	26424	136842571	136960448	-	upstream	-6464	6414	Nr5a2	NA	ENSMUSG00000026398	liver-spec	liver-spec
chr1	137020599	137020698	26424	136842571	136960448	-	upstream	-60200	60151	Nr5a2	NA	ENSMUSG00000026398	liver-spec	liver-spec
chr1	137034704	137034803	26424	136842571	136960448	-	upstream	-74306	74256	Nr5a2	NA	ENSMUSG00000026398	liver-spec	liver-spec
chr1	137751674	137751773	735252	137966455	137966541	+	upstream	-214731	214682	Mir181a-1	NA	ENSMUSG00000065565	macro-spec	macro-spec
chr1	138039165	138039264	19264	138062861	138175708	-	downstream	136494	23597	Ptprc	NA	ENSMUSG00000026395	shared	macro-spec
chr1	138209994	138210093	19264	138062861	138175708	-	upstream	-34336	34286	Ptprc	NA	ENSMUSG00000026395	shared	liver-spec
chr1	138323031	138323130	338375	138273738	138289462	+	downstream	49342	33569	Atp6v1g3	ENSMUST00000027643	ENSMUSG00000026394	macro-spec	macro-spec
chr1	138928823	138928922	329260	138963435	139178960	+	upstream	-34563	34513	Dennd1b	NA	ENSMUSG00000056268	liver-spec	liver-spec
chr1	139860414	139860513	545366	139804167	139858702	-	upstream	-1762	1712	Cfhr2	NA	ENSMUSG00000033898	liver-spec	liver-spec
chr1	142682947	142683046	214498	143598800	143702893	-	downstream	1019897	915754	Cdc73	NA	ENSMUSG00000026361	macro-spec	macro-spec
chr1	144296344	144296443	50778	144242296	144249242	-	upstream	-47152	47102	Rgs1	NA	ENSMUSG00000026358	macro-spec	macro-spec
chr1	144317843	144317942	50778	144242296	144249242	-	upstream	-68650	68601	Rgs1	NA	ENSMUSG00000026358	macro-spec	macro-spec
chr1	144319506	144319605	50778	144242296	144249242	-	upstream	-70314	70264	Rgs1	NA	ENSMUSG00000026358	macro-spec	macro-spec
chr1	144330391	144330490	50778	144242296	144249242	-	upstream	-81198	81149	Rgs1	NA	ENSMUSG00000026358	macro-spec	macro-spec
chr1	148903242	148903341	18783	149829618	149961290	-	downstream	1057998	926277	Pla2g4a	NA	ENSMUSG00000056220	macro-spec	macro-spec
chr1	148904181	148904280	18783	149829618	149961290	-	downstream	1057060	925338	Pla2g4a	NA	ENSMUSG00000056220	macro-spec	macro-spec
chr1	150197702	150197801	102639566	150159043	150164948	-	upstream	-32804	32754	Ptgs2os2	NA	ENSMUSG00000097754	macro-spec	macro-spec
chr1	150203112	150203211	102639566	150159043	150164948	-	upstream	-38214	38164	Ptgs2os2	NA	ENSMUSG00000097754	macro-spec	macro-spec
chr1	150497878	150497977	96875	150449412	150466165	-	upstream	-31763	31713	Prg4	NA	ENSMUSG00000006014	macro-spec	macro-spec
chr1	150503135	150503234	96875	150449412	150466165	-	upstream	-37019	36970	Prg4	NA	ENSMUSG00000006014	macro-spec	macro-spec
chr1	151128149	151128248	402734	151138034	151142345	+	upstream	-9836	9786	C730036E19Rik	NA	NA	liver-spec	liver-spec
chr1	151151311	151151410	402734	151138034	151142345	+	downstream	13326	8966	C730036E19Rik	NA	NA	liver-spec	liver-spec
chr1	152904587	152904686	226517	152836995	152902646	-	upstream	-1990	1941	Smg7	NA	ENSMUSG00000042772	liver-spec	liver-spec
chr1	153351195	153351294	226519	153218922	153332786	-	upstream	-18458	18409	Lamc1	NA	ENSMUSG00000026478	macro-spec	macro-spec
chr1	153489306	153489405	13211	153455758	153487660	-	upstream	-1696	1646	Dhx9	NA	ENSMUSG00000042699	macro-spec	macro-spec
chr1	153492015	153492114	13211	153455758	153487660	-	upstream	-4404	4355	Dhx9	NA	ENSMUSG00000042699	macro-spec	macro-spec
chr1	153560106	153560205	74091	153503015	153550045	-	upstream	-10111	10061	Npl	ENSMUST00000041874;ENSMUST00000187747	ENSMUSG00000042684	macro-spec	macro-spec
chr1	153588059	153588158	74091	153503015	153550045	-	upstream	-38063	38014	Npl	ENSMUST00000041874;ENSMUST00000187747	ENSMUSG00000042684	macro-spec	macro-spec
chr1	153701601	153701700	67792	153653025	153700323	+	downstream	48625	1278	Rgs8	NA	ENSMUSG00000042671	liver-spec	liver-spec
chr1	154149180	154149279	100503355	154201187	154205689	+	upstream	-51957	51908	Zfp648	ENSMUST00000086195	ENSMUSG00000066797	liver-spec	liver-spec
chr1	154150500	154150599	100503355	154201187	154205689	+	upstream	-50637	50588	Zfp648	ENSMUST00000086195	ENSMUSG00000066797	liver-spec	liver-spec
chr1	155533145	155533244	433367	155520173	155527143	-	upstream	-6051	6002	Gm5532	NA	ENSMUSG00000073535	liver-spec	liver-spec
chr1	159186937	159187036	26374	159232320	159347640	+	upstream	-45334	45284	Cop1	NA	ENSMUSG00000040782	macro-spec	macro-spec
chr1	159198750	159198849	26374	159232320	159347640	+	upstream	-33520	33471	Cop1	NA	ENSMUSG00000040782	macro-spec	macro-spec
chr1	161378840	161378939	22164	161395409	161418410	+	upstream	-16519	16470	Tnfsf4	ENSMUST00000028024	ENSMUSG00000026700	liver-spec	liver-spec
chr1	163382665	163382764	98376	163384908	163403669	-	downstream	20955	2144	Gorab	ENSMUST00000045138;ENSMUST00000186402;ENSMUST00000185299	ENSMUSG00000040124	macro-spec	macro-spec
chr1	164087790	164087889	20343	164061982	164084181	+	downstream	25858	3609	Sell	NA	ENSMUSG00000026581	macro-spec	macro-spec
chr1	164521483	164521582	102635083	164503309	164514882	+	downstream	18223	6601	Gm26685	NA	ENSMUSG00000097281	liver-spec	liver-spec
chr1	164714231	164714330	56429	164796644	164824266	+	upstream	-82364	82314	Dpt	ENSMUST00000027861	ENSMUSG00000026574	liver-spec	liver-spec
chr1	164977532	164977631	433374	164863133	164936775	+	downstream	114449	40757	Gm20743	NA	ENSMUSG00000104117	macro-spec	macro-spec
chr1	165642186	165642285	226594	165646516	165709393	-	downstream	67157	4231	Rcsd1	NA	ENSMUSG00000040723	liver-spec	liver-spec
chr1	166788108	166788207	240894	166662055	166681845	-	upstream	-106313	106263	Fmo9	NA	ENSMUSG00000026560	macro-spec	macro-spec
chr1	167337498	167337597	68944	167308378	167333978	+	downstream	29170	3520	Tmco1	NA	ENSMUSG00000052428	macro-spec	macro-spec
chr1	168497981	168498080	102465178	168490643	168490762	+	downstream	7387	7219	Mir6348	NA	ENSMUSG00000098407	liver-spec	liver-spec
chr1	170607518	170607617	70729	170302668	170589861	-	upstream	-17707	17657	Nos1ap	NA	ENSMUSG00000038473	liver-spec	liver-spec
chr1	170896984	170897083	435653	170907273	170912941	-	downstream	15907	10190	Fcrlb	ENSMUST00000094337	ENSMUSG00000070524	macro-spec	macro-spec
chr1	170898606	170898705	435653	170907273	170912941	-	downstream	14285	8568	Fcrlb	ENSMUST00000094337	ENSMUSG00000070524	macro-spec	macro-spec
chr1	170949788	170949887	14130	170958617	170976547	-	downstream	26709	8730	Fcgr2b	NA	ENSMUSG00000026656	macro-spec	macro-spec
chr1	170953337	170953436	14130	170958617	170976547	-	downstream	23161	5181	Fcgr2b	NA	ENSMUSG00000026656	macro-spec	macro-spec
chr1	171169024	171169123	66425	171173262	171196268	-	downstream	27194	4139	Pcp4l1	ENSMUST00000111332	ENSMUSG00000038370	liver-spec	liver-spec
chr1	171204406	171204505	66425	171173262	171196268	-	upstream	-8188	8138	Pcp4l1	ENSMUST00000111332	ENSMUSG00000038370	liver-spec	liver-spec
chr1	171268395	171268494	57370	171270328	171276896	+	upstream	-1884	1834	B4galt3	NA	ENSMUSG00000052423	macro-spec	macro-spec
chr1	171617010	171617109	18106	171559193	171609746	+	downstream	57867	7264	Cd244a	NA	ENSMUSG00000004709	macro-spec	macro-spec
chr1	171619131	171619230	18106	171559193	171609746	+	downstream	59987	9385	Cd244a	NA	ENSMUSG00000004709	macro-spec	macro-spec
chr1	171658623	171658722	75345	171632403	171653035	-	upstream	-5637	5588	Slamf7	NA	ENSMUSG00000038179	macro-spec	macro-spec
chr1	171660492	171660591	75345	171632403	171653035	-	upstream	-7507	7457	Slamf7	NA	ENSMUSG00000038179	macro-spec	macro-spec
chr1	171665704	171665803	75345	171632403	171653035	-	upstream	-12719	12669	Slamf7	NA	ENSMUSG00000038179	macro-spec	macro-spec
chr1	172456141	172456240	98365	172475358	172478575	+	upstream	-19168	19118	Slamf9	ENSMUST00000027830	ENSMUSG00000026548	macro-spec	macro-spec
chr1	172566352	172566451	240916	172555938	172563717	+	downstream	10464	2635	Vsig8	NA	ENSMUSG00000049598	macro-spec	macro-spec
chr1	172643751	172643850	68440	172630764	172632962	-	upstream	-10838	10789	Dusp23	ENSMUST00000027826	ENSMUSG00000026544	shared	macro-spec
chr1	172652383	172652482	68440	172630764	172632962	-	upstream	-19470	19421	Dusp23	ENSMUST00000027826	ENSMUSG00000026544	shared	liver-spec
chr1	172903475	172903574	20219	172893961	172895041	-	upstream	-8483	8434	Apcs	ENSMUST00000027824	ENSMUSG00000026542	liver-spec	liver-spec
chr1	173622419	173622518	236312	173630917	173647928	+	upstream	-8449	8399	Ifi209	NA	ENSMUSG00000043263	macro-spec	macro-spec
chr1	177568650	177568749	75589	177641542	177642943	-	downstream	74243	72793	2310043L19Rik	NA	ENSMUSG00000101746	macro-spec	macro-spec
chr1	177569725	177569824	75589	177641542	177642943	-	downstream	73169	71718	2310043L19Rik	NA	ENSMUSG00000101746	macro-spec	macro-spec
chr1	177667659	177667758	75589	177641542	177642943	-	upstream	-24765	24716	2310043L19Rik	NA	ENSMUSG00000101746	macro-spec	macro-spec
chr1	177681409	177681508	75589	177641542	177642943	-	upstream	-38515	38466	2310043L19Rik	NA	ENSMUSG00000101746	macro-spec	macro-spec
chr1	177711070	177711169	69428	177729814	177753324	+	upstream	-18694	18645	1700016C15Rik	ENSMUST00000016106	ENSMUSG00000015962	shared	liver-spec
chr1	177711345	177711444	69428	177729814	177753324	+	upstream	-18420	18370	1700016C15Rik	ENSMUST00000016106	ENSMUSG00000015962	shared	macro-spec
chr1	178369205	178369304	51810	178321108	178337797	-	upstream	-31457	31408	Hnrnpu	NA	ENSMUSG00000039630	liver-spec	liver-spec
chr1	180216860	180216959	19165	180227004	180263438	-	downstream	46528	10045	Psen2	NA	ENSMUSG00000010609	shared	liver-spec
chr1	180221016	180221115	19165	180227004	180263438	-	downstream	42372	5889	Psen2	NA	ENSMUSG00000010609	shared	liver-spec
chr1	180222262	180222361	19165	180227004	180263438	-	downstream	41126	4643	Psen2	NA	ENSMUSG00000010609	shared	macro-spec
chr1	180279825	180279924	19165	180227004	180263438	-	upstream	-16436	16387	Psen2	NA	ENSMUSG00000010609	shared	liver-spec
chr1	180303199	180303298	277333	180327174	180328184	-	downstream	24936	23876	Gm5069	NA	NA	macro-spec	macro-spec
chr1	180720207	180720306	170760	180726043	180754204	+	upstream	-5787	5737	Acbd3	ENSMUST00000027780;ENSMUST00000192420	ENSMUSG00000026499	liver-spec	liver-spec
chr1	180758068	180758167	170760	180726043	180754204	+	downstream	32075	3864	Acbd3	ENSMUST00000027780;ENSMUST00000192420	ENSMUSG00000026499	liver-spec	liver-spec
chr1	180778175	180778274	15078	180800832	180813943	-	downstream	35719	22558	H3f3a	NA	ENSMUSG00000060743	liver-spec	liver-spec
chr1	181232533	181232632	226757	181173228	181212001	-	upstream	-20581	20532	Wdr26	NA	ENSMUSG00000038733	shared	macro-spec
chr1	181247209	181247308	226757	181173228	181212001	-	upstream	-35257	35208	Wdr26	NA	ENSMUSG00000038733	shared	macro-spec
chr1	181256821	181256920	226757	181173228	181212001	-	upstream	-44869	44820	Wdr26	NA	ENSMUSG00000038733	shared	liver-spec
chr1	181256985	181257084	226757	181173228	181212001	-	upstream	-45033	44984	Wdr26	NA	ENSMUSG00000038733	shared	macro-spec
chr1	181257730	181257829	226757	181173228	181212001	-	upstream	-45779	45729	Wdr26	NA	ENSMUSG00000038733	shared	liver-spec
chr1	182268425	182268524	13244	182275772	182282804	-	downstream	14330	7248	Degs1	ENSMUST00000035295;ENSMUST00000132551;ENSMUST00000133052	ENSMUSG00000038633	liver-spec	liver-spec
chr1	182271016	182271115	13244	182275772	182282804	-	downstream	11738	4657	Degs1	ENSMUST00000035295;ENSMUST00000132551;ENSMUST00000133052	ENSMUSG00000038633	liver-spec	liver-spec
chr1	183264231	183264330	71678	183276352	183297269	-	downstream	32989	12022	Brox	NA	ENSMUSG00000046836	macro-spec	macro-spec
chr1	183378651	183378750	338366	183326725	183369553	-	upstream	-9147	9098	Mia3	NA	ENSMUSG00000056050	liver-spec	liver-spec
chr1	183387499	183387598	21339	183388981	183410198	+	upstream	-1433	1383	Taf1a	NA	ENSMUSG00000072258	liver-spec	liver-spec
chr1	183439148	183439247	78772	183418462	183436808	+	downstream	20736	2340	Hhipl2	NA	ENSMUSG00000053461	liver-spec	liver-spec
chr1	184100559	184100658	63953	184013302	184075636	+	downstream	87306	24923	Dusp10	ENSMUST00000139839;ENSMUST00000048655	ENSMUSG00000039384	shared	liver-spec
chr1	184260980	184261079	63953	184013302	184075636	+	downstream	247728	185344	Dusp10	ENSMUST00000139839;ENSMUST00000048655	ENSMUSG00000039384	shared	macro-spec
chr1	184675715	184675814	74971	184712497	184718989	+	upstream	-36733	36683	4930488B22Rik	NA	ENSMUSG00000092578	shared	liver-spec
chr1	184678016	184678115	74971	184712497	184718989	+	upstream	-34431	34382	4930488B22Rik	NA	ENSMUSG00000092578	shared	macro-spec
chr1	184851270	184851369	67247	184813068	184846451	-	upstream	-4869	4819	Mtarc2	NA	ENSMUSG00000073481	liver-spec	liver-spec
chr1	184867858	184867957	226777	184871926	184883218	-	downstream	15310	3969	C130074G19Rik	ENSMUST00000048308	ENSMUSG00000039349	liver-spec	liver-spec
chr1	189985665	189985764	226830	189880492	189922363	-	upstream	-63351	63302	Smyd2	NA	ENSMUSG00000026603	liver-spec	liver-spec
chr1	190042427	190042526	19130	190118035	190170714	-	downstream	128238	75509	Prox1	NA	ENSMUSG00000010175	liver-spec	liver-spec
chr1	190107019	190107118	19130	190118035	190170714	-	downstream	63646	10917	Prox1	NA	ENSMUSG00000010175	liver-spec	liver-spec
chr1	191230627	191230726	100504360	191224454	191225835	+	downstream	6222	4792	D730003I15Rik	NA	NA	shared	macro-spec
chr1	191254620	191254719	100504360	191224454	191225835	+	downstream	30216	28785	D730003I15Rik	NA	NA	shared	liver-spec
chr1	191421096	191421195	102634668	191436340	191465048	-	downstream	43902	15145	Gm32200	NA	ENSMUSG00000103114	liver-spec	liver-spec
chr1	191641506	191641605	77065	191575636	191623688	+	downstream	65920	17818	Ints7	NA	ENSMUSG00000037461	liver-spec	liver-spec
chr1	191794018	191794117	226856	191717834	191784255	+	downstream	76234	9763	Lpgat1	NA	ENSMUSG00000026623	liver-spec	liver-spec
chr1	191881109	191881208	98736	191886130	191907527	-	downstream	26369	4922	1700034H15Rik	NA	ENSMUSG00000055833	liver-spec	liver-spec
chr1	191921800	191921899	22782	191906767	191913247	+	downstream	15083	8553	Slc30a1	ENSMUST00000044954;ENSMUST00000161756	ENSMUSG00000037434	liver-spec	liver-spec
chr1	194318528	194318627	74942	194212187	194222759	-	upstream	-95819	95769	4930503O07Rik	NA	ENSMUSG00000103692	liver-spec	liver-spec
chr1	194361493	194361592	74942	194212187	194222759	-	upstream	-138783	138734	4930503O07Rik	NA	ENSMUSG00000103692	liver-spec	liver-spec
chr1	194482814	194482913	18845	194619825	194816869	+	upstream	-136961	136912	Plxna2	NA	ENSMUSG00000026640	liver-spec	liver-spec
chr10	8087340	8087439	338362	8204756	8518825	-	downstream	431435	117317	Ust	ENSMUST00000219116;ENSMUST00000061601	ENSMUSG00000047712	liver-spec	liver-spec
chr10	13964629	13964728	15273	13966075	14151374	+	upstream	-1397	1347	Hivep2	NA	ENSMUSG00000015501	liver-spec	liver-spec
chr10	16508341	16508440	100504235	16906427	17095807	-	downstream	587417	397987	Gm20125	NA	ENSMUSG00000101969	macro-spec	macro-spec
chr10	17106770	17106869	100504235	16906427	17095807	-	upstream	-11013	10963	Gm20125	NA	ENSMUSG00000101969	macro-spec	macro-spec
chr10	17201235	17201334	100504235	16906427	17095807	-	upstream	-105477	105428	Gm20125	NA	ENSMUSG00000101969	macro-spec	macro-spec
chr10	17221629	17221728	100504235	16906427	17095807	-	upstream	-125871	125822	Gm20125	NA	ENSMUSG00000101969	macro-spec	macro-spec
chr10	17383191	17383290	100504235	16906427	17095807	-	upstream	-287433	287384	Gm20125	NA	ENSMUSG00000101969	macro-spec	macro-spec
chr10	17385356	17385455	100504235	16906427	17095807	-	upstream	-289599	289549	Gm20125	NA	ENSMUSG00000101969	macro-spec	macro-spec
chr10	17408009	17408108	100504235	16906427	17095807	-	upstream	-312251	312202	Gm20125	NA	ENSMUSG00000101969	macro-spec	macro-spec
chr10	17416170	17416269	17684	17723218	17725674	+	upstream	-306998	306949	Cited2	NA	ENSMUSG00000039910	shared	macro-spec
chr10	17418313	17418412	17684	17723218	17725674	+	upstream	-304856	304806	Cited2	NA	ENSMUSG00000039910	shared	macro-spec
chr10	17485287	17485386	17684	17723218	17725674	+	upstream	-237882	237832	Cited2	NA	ENSMUSG00000039910	shared	macro-spec
chr10	17527464	17527563	17684	17723218	17725674	+	upstream	-195704	195655	Cited2	NA	ENSMUSG00000039910	shared	macro-spec
chr10	17550814	17550913	17684	17723218	17725674	+	upstream	-172354	172305	Cited2	NA	ENSMUSG00000039910	shared	macro-spec
chr10	17559956	17560055	17684	17723218	17725674	+	upstream	-163212	163163	Cited2	NA	ENSMUSG00000039910	shared	macro-spec
chr10	17721303	17721402	17684	17723218	17725674	+	upstream	-1866	1816	Cited2	NA	ENSMUSG00000039910	shared	macro-spec
chr10	17727515	17727614	17684	17723218	17725674	+	downstream	4346	1841	Cited2	NA	ENSMUSG00000039910	shared	liver-spec
chr10	17767044	17767143	378431	17796226	17845665	+	upstream	-29132	29083	Txlnb	ENSMUST00000175676;ENSMUST00000037964	ENSMUSG00000039891	macro-spec	macro-spec
chr10	17772543	17772642	378431	17796226	17845665	+	upstream	-23634	23584	Txlnb	ENSMUST00000175676;ENSMUST00000037964	ENSMUSG00000039891	macro-spec	macro-spec
chr10	17788396	17788495	378431	17796226	17845665	+	upstream	-7780	7731	Txlnb	ENSMUST00000175676;ENSMUST00000037964	ENSMUSG00000039891	macro-spec	macro-spec
chr10	18917371	18917470	64058	18845020	18857073	+	downstream	72400	60298	Perp	ENSMUST00000019998	ENSMUSG00000019851	macro-spec	macro-spec
chr10	18931546	18931645	21929	19000910	19015657	-	downstream	84061	69265	Tnfaip3	NA	ENSMUSG00000019850	macro-spec	macro-spec
chr10	18943528	18943627	21929	19000910	19015657	-	downstream	72079	57283	Tnfaip3	NA	ENSMUSG00000019850	macro-spec	macro-spec
chr10	18946608	18946707	21929	19000910	19015657	-	downstream	68999	54203	Tnfaip3	NA	ENSMUSG00000019850	macro-spec	macro-spec
chr10	18948954	18949053	21929	19000910	19015657	-	downstream	66653	51857	Tnfaip3	NA	ENSMUSG00000019850	macro-spec	macro-spec
chr10	18964966	18965065	21929	19000910	19015657	-	downstream	50641	35845	Tnfaip3	NA	ENSMUSG00000019850	macro-spec	macro-spec
chr10	18965895	18965994	21929	19000910	19015657	-	downstream	49713	34916	Tnfaip3	NA	ENSMUSG00000019850	macro-spec	macro-spec
chr10	18999647	18999746	21929	19000910	19015657	-	downstream	15961	1164	Tnfaip3	NA	ENSMUSG00000019850	macro-spec	macro-spec
chr10	19033767	19033866	21929	19000910	19015657	-	upstream	-18159	18110	Tnfaip3	NA	ENSMUSG00000019850	macro-spec	macro-spec
chr10	19046197	19046296	21929	19000910	19015657	-	upstream	-30589	30540	Tnfaip3	NA	ENSMUSG00000019850	macro-spec	macro-spec
chr10	19047592	19047691	21929	19000910	19015657	-	upstream	-31985	31935	Tnfaip3	NA	ENSMUSG00000019850	macro-spec	macro-spec
chr10	19053793	19053892	21929	19000910	19015657	-	upstream	-38185	38136	Tnfaip3	NA	ENSMUSG00000019850	macro-spec	macro-spec
chr10	19062388	19062487	21929	19000910	19015657	-	upstream	-46781	46731	Tnfaip3	NA	ENSMUSG00000019850	macro-spec	macro-spec
chr10	19063623	19063722	21929	19000910	19015657	-	upstream	-48015	47966	Tnfaip3	NA	ENSMUSG00000019850	macro-spec	macro-spec
chr10	19078012	19078111	21929	19000910	19015657	-	upstream	-62405	62355	Tnfaip3	NA	ENSMUSG00000019850	macro-spec	macro-spec
chr10	19209794	19209893	100504265	19141751	19206702	+	downstream	68093	3092	Gm20139	NA	NA	macro-spec	macro-spec
chr10	19526488	19526587	102635880	19486715	19507311	+	downstream	39823	19177	Gm33104	NA	ENSMUSG00000110902	macro-spec	macro-spec
chr10	19559887	19559986	15979	19591949	19610229	+	upstream	-32013	31963	Ifngr1	NA	ENSMUSG00000020009	macro-spec	macro-spec
chr10	19563553	19563652	15979	19591949	19610229	+	upstream	-28347	28297	Ifngr1	NA	ENSMUSG00000020009	macro-spec	macro-spec
chr10	19570623	19570722	15979	19591949	19610229	+	upstream	-21277	21227	Ifngr1	NA	ENSMUSG00000020009	macro-spec	macro-spec
chr10	21444502	21444601	237320	21377291	21396585	+	downstream	67261	47917	Aldh8a1	NA	ENSMUSG00000037542	liver-spec	liver-spec
chr10	21460187	21460286	237320	21377291	21396585	+	downstream	82945	63602	Aldh8a1	NA	ENSMUSG00000037542	liver-spec	liver-spec
chr10	21827416	21827515	20393	21882184	21999903	+	upstream	-54718	54669	Sgk1	NA	ENSMUSG00000019970	shared	macro-spec
chr10	22001746	22001845	20393	21882184	21999903	+	downstream	119612	1843	Sgk1	NA	ENSMUSG00000019970	shared	liver-spec
chr10	23892983	23893082	22361	23894688	23905343	+	upstream	-1656	1606	Vnn1	ENSMUST00000041416;ENSMUST00000219254	ENSMUSG00000037440	liver-spec	liver-spec
chr10	24534802	24534901	102638890	24549447	24595817	-	downstream	60965	14546	Gm15270	NA	NA	liver-spec	liver-spec
chr10	24951763	24951862	11846	24915221	24927484	-	upstream	-24328	24279	Arg1	NA	ENSMUSG00000019987	liver-spec	liver-spec
chr10	29044966	29045065	67719	28972288	28986303	-	upstream	-58713	58663	2310057J18Rik	NA	ENSMUSG00000015519	liver-spec	liver-spec
chr10	30190712	30190811	66311	30194569	30200560	-	downstream	9798	3758	Cenpw	ENSMUST00000216853;ENSMUST00000099985	ENSMUSG00000075266	macro-spec	macro-spec
chr10	34279383	34279482	22110	34282190	34285275	+	upstream	-2758	2708	Tspyl1	ENSMUST00000061372	ENSMUSG00000047514	macro-spec	macro-spec
chr10	37203948	37204047	17118	37133375	37138920	-	upstream	-65078	65028	Marcks	ENSMUST00000092584	ENSMUSG00000069662	shared	macro-spec
chr10	37228000	37228099	17118	37133375	37138920	-	upstream	-89130	89080	Marcks	ENSMUST00000092584	ENSMUSG00000069662	shared	macro-spec
chr10	37232198	37232297	17118	37133375	37138920	-	upstream	-93328	93278	Marcks	ENSMUST00000092584	ENSMUSG00000069662	shared	macro-spec
chr10	37276048	37276147	17118	37133375	37138920	-	upstream	-137178	137128	Marcks	ENSMUST00000092584	ENSMUSG00000069662	shared	liver-spec
chr10	37320094	37320193	17118	37133375	37138920	-	upstream	-181224	181174	Marcks	ENSMUST00000092584	ENSMUSG00000069662	shared	macro-spec
chr10	37335324	37335423	17118	37133375	37138920	-	upstream	-196454	196404	Marcks	ENSMUST00000092584	ENSMUSG00000069662	shared	macro-spec
chr10	40276091	40276190	11702	40287458	40302188	-	downstream	26048	11268	Amd1	ENSMUST00000099945;ENSMUST00000238953;ENSMUST00000213620;ENSMUST00000214698;ENSMUST00000216993;ENSMUST00000238969	ENSMUSG00000075232	macro-spec	macro-spec
chr10	40328244	40328343	78334	40339564	40483818	+	upstream	-11270	11221	Cdk19	NA	ENSMUSG00000038481	shared	liver-spec
chr10	40494963	40495062	78334	40339564	40483818	+	downstream	155448	11145	Cdk19	NA	ENSMUSG00000038481	shared	liver-spec
chr10	40500059	40500158	78334	40339564	40483818	+	downstream	160544	16241	Cdk19	NA	ENSMUSG00000038481	shared	liver-spec
chr10	40512351	40512450	78334	40339564	40483818	+	downstream	172836	28533	Cdk19	NA	ENSMUSG00000038481	shared	liver-spec
chr10	40525788	40525887	78334	40339564	40483818	+	downstream	186274	41970	Cdk19	NA	ENSMUSG00000038481	shared	macro-spec
chr10	42278044	42278143	56484	42181841	42276755	-	upstream	-1339	1289	Foxo3	NA	ENSMUSG00000048756	liver-spec	liver-spec
chr10	42714828	42714927	14628	42583835	42702459	+	downstream	131043	12369	Ostm1	NA	ENSMUSG00000038280	liver-spec	liver-spec
chr10	42723773	42723872	14628	42583835	42702459	+	downstream	139987	21314	Ostm1	NA	ENSMUSG00000038280	liver-spec	liver-spec
chr10	44380897	44380996	11793	44268358	44364291	+	downstream	112588	16606	Atg5	ENSMUST00000039286;ENSMUST00000217412	ENSMUSG00000038160	macro-spec	macro-spec
chr10	44565292	44565391	12142	44437177	44528501	-	upstream	-36841	36791	Prdm1	NA	ENSMUSG00000038151	shared	macro-spec
chr10	44574318	44574417	12142	44437177	44528501	-	upstream	-45867	45817	Prdm1	NA	ENSMUSG00000038151	shared	macro-spec
chr10	44691883	44691982	12142	44437177	44528501	-	upstream	-163431	163382	Prdm1	NA	ENSMUSG00000038151	shared	macro-spec
chr10	44702189	44702288	12142	44437177	44528501	-	upstream	-173737	173688	Prdm1	NA	ENSMUSG00000038151	shared	macro-spec
chr10	44702306	44702405	12142	44437177	44528501	-	upstream	-173855	173805	Prdm1	NA	ENSMUSG00000038151	shared	liver-spec
chr10	51422699	51422798	14728	51480612	51496613	+	upstream	-57864	57814	Lilrb4a	ENSMUST00000217705;ENSMUST00000219388;ENSMUST00000219175;ENSMUST00000219848;ENSMUST00000220402;ENSMUST00000218340;ENSMUST00000078778;ENSMUST00000220182;ENSMUST00000220226;ENSMUST00000220166;ENSMUST00000218617;ENSMUST00000218217;ENSMUST00000219029;ENSMUST00000218753	ENSMUSG00000062593;ENSMUSG00000112148	macro-spec	macro-spec
chr10	51453919	51454018	14728	51480612	51496613	+	upstream	-26644	26594	Lilrb4a	ENSMUST00000217705;ENSMUST00000219388;ENSMUST00000219175;ENSMUST00000219848;ENSMUST00000220402;ENSMUST00000218340;ENSMUST00000078778;ENSMUST00000220182;ENSMUST00000220226;ENSMUST00000220166;ENSMUST00000218617;ENSMUST00000218217;ENSMUST00000219029;ENSMUST00000218753	ENSMUSG00000062593;ENSMUSG00000112148	macro-spec	macro-spec
chr10	52383677	52383776	94221	52335850	52382124	-	upstream	-1602	1553	Gopc	NA	ENSMUSG00000019861	macro-spec	macro-spec
chr10	53383002	53383101	100038725	53273443	53379947	-	upstream	-3105	3055	Cep85l	NA	ENSMUSG00000038594	liver-spec	liver-spec
chr10	54117860	54117959	100502920	54075922	54081081	+	downstream	41988	36779	Gm16998	NA	ENSMUSG00000097069	macro-spec	macro-spec
chr10	54119467	54119566	100502920	54075922	54081081	+	downstream	43594	38386	Gm16998	NA	ENSMUSG00000097069	macro-spec	macro-spec
chr10	56793207	56793306	102640560	56431981	56475967	+	downstream	361275	317240	Gm36595	NA	ENSMUSG00000112833	macro-spec	macro-spec
chr10	59235417	59235516	268301	59221953	59226434	+	downstream	13513	8983	Sowahc	ENSMUST00000182161	ENSMUSG00000098188	macro-spec	macro-spec
chr10	59236407	59236506	268301	59221953	59226434	+	downstream	14503	9973	Sowahc	ENSMUST00000182161	ENSMUSG00000098188	macro-spec	macro-spec
chr10	59237813	59237912	268301	59221953	59226434	+	downstream	15909	11379	Sowahc	ENSMUST00000182161	ENSMUSG00000098188	macro-spec	macro-spec
chr10	59241412	59241511	268301	59221953	59226434	+	downstream	19509	14978	Sowahc	ENSMUST00000182161	ENSMUSG00000098188	macro-spec	macro-spec
chr10	59974232	59974331	52717	59987409	60003135	-	downstream	28853	13078	Anapc16	NA	ENSMUSG00000020107	shared	liver-spec
chr10	59974416	59974515	52717	59987409	60003135	-	downstream	28669	12894	Anapc16	NA	ENSMUSG00000020107	shared	macro-spec
chr10	59980983	59981082	52717	59987409	60003135	-	downstream	22103	6327	Anapc16	NA	ENSMUSG00000020107	shared	macro-spec
chr10	60260807	60260906	19156	60277627	60302597	+	upstream	-16771	16721	Psap	NA	ENSMUSG00000004207	macro-spec	macro-spec
chr10	60262626	60262725	19156	60277627	60302597	+	upstream	-14951	14902	Psap	NA	ENSMUSG00000004207	macro-spec	macro-spec
chr10	60273612	60273711	19156	60277627	60302597	+	upstream	-3965	3916	Psap	NA	ENSMUSG00000004207	macro-spec	macro-spec
chr10	61426611	61426710	18119	61417972	61425338	+	downstream	8688	1273	Nodal	ENSMUST00000049339	ENSMUSG00000037171	liver-spec	liver-spec
chr10	66864579	66864678	68488	66912489	66920258	-	downstream	55630	47811	1110002J07Rik	NA	NA	shared	macro-spec
chr10	66910322	66910421	68488	66912489	66920258	-	downstream	9886	2068	1110002J07Rik	NA	NA	shared	liver-spec
chr10	66928080	66928179	68488	66912489	66920258	-	upstream	-7872	7822	1110002J07Rik	NA	NA	shared	macro-spec
chr10	66928617	66928716	68488	66912489	66920258	-	upstream	-8408	8359	1110002J07Rik	NA	NA	shared	liver-spec
chr10	66930661	66930760	68488	66912489	66920258	-	upstream	-10452	10403	1110002J07Rik	NA	NA	shared	macro-spec
chr10	66931687	66931786	68488	66912489	66920258	-	upstream	-11478	11429	1110002J07Rik	NA	NA	shared	macro-spec
chr10	66932821	66932920	68488	66912489	66920258	-	upstream	-12612	12563	1110002J07Rik	NA	NA	shared	macro-spec
chr10	66937219	66937318	68488	66912489	66920258	-	upstream	-17010	16961	1110002J07Rik	NA	NA	shared	macro-spec
chr10	67291220	67291319	641340	67266689	67285305	-	upstream	-5965	5915	Nrbf2	NA	ENSMUSG00000075000	liver-spec	liver-spec
chr10	67598739	67598838	105245193	67569018	67571959	-	upstream	-26829	26780	4930563J15Rik	NA	NA	macro-spec	macro-spec
chr10	67651632	67651731	105245193	67569018	67571959	-	upstream	-79723	79673	4930563J15Rik	NA	NA	macro-spec	macro-spec
chr10	67693788	67693887	105245193	67569018	67571959	-	upstream	-121879	121829	4930563J15Rik	NA	NA	macro-spec	macro-spec
chr10	68066332	68066431	170799	67979570	68059740	+	downstream	86812	6592	Rtkn2	NA	ENSMUSG00000037846	macro-spec	macro-spec
chr10	68085728	68085827	71371	68092520	68278740	-	downstream	192962	6693	Arid5b	NA	ENSMUSG00000019947	macro-spec	macro-spec
chr10	68280102	68280201	71371	68092520	68278740	-	upstream	-1412	1362	Arid5b	NA	ENSMUSG00000019947	macro-spec	macro-spec
chr10	68352062	68352161	75148	68319071	68321142	-	upstream	-30970	30920	4930545H06Rik	NA	ENSMUSG00000112157	liver-spec	liver-spec
chr10	68354763	68354862	75148	68319071	68321142	-	upstream	-33670	33621	4930545H06Rik	NA	ENSMUSG00000112157	liver-spec	liver-spec
chr10	75882216	75882315	70377	75893413	75895941	+	upstream	-11147	11098	Derl3	ENSMUST00000009236;ENSMUST00000217811;ENSMUST00000219568;ENSMUST00000218506;ENSMUST00000218932;ENSMUST00000218718;ENSMUST00000219994;ENSMUST00000220190	ENSMUSG00000009092	liver-spec	liver-spec
chr10	77206733	77206832	12822	77052178	77166548	-	upstream	-40234	40185	Col18a1	NA	ENSMUSG00000001435	macro-spec	macro-spec
chr10	77211347	77211446	12822	77052178	77166548	-	upstream	-44848	44799	Col18a1	NA	ENSMUSG00000001435	macro-spec	macro-spec
chr10	78086921	78087020	50723	78069302	78083913	+	downstream	17668	3008	Icosl	NA	ENSMUSG00000000732	macro-spec	macro-spec
chr10	78096782	78096881	50723	78069302	78083913	+	downstream	27530	12869	Icosl	NA	ENSMUSG00000000732	macro-spec	macro-spec
chr10	78105555	78105654	50723	78069302	78083913	+	downstream	36302	21642	Icosl	NA	ENSMUSG00000000732	macro-spec	macro-spec
chr10	78144236	78144335	28295	78162066	78169782	-	downstream	25496	17731	Gatd3a	ENSMUST00000001242;ENSMUST00000220359;ENSMUST00000219120;ENSMUST00000219504;ENSMUST00000218286	ENSMUSG00000053329	macro-spec	macro-spec
chr10	78148123	78148222	28295	78162066	78169782	-	downstream	21610	13844	Gatd3a	ENSMUST00000001242;ENSMUST00000220359;ENSMUST00000219120;ENSMUST00000219504;ENSMUST00000218286	ENSMUSG00000053329	macro-spec	macro-spec
chr10	78149235	78149334	28295	78162066	78169782	-	downstream	20498	12732	Gatd3a	ENSMUST00000001242;ENSMUST00000220359;ENSMUST00000219120;ENSMUST00000219504;ENSMUST00000218286	ENSMUSG00000053329	macro-spec	macro-spec
chr10	78160466	78160565	28295	78162066	78169782	-	downstream	9266	1501	Gatd3a	ENSMUST00000001242;ENSMUST00000220359;ENSMUST00000219120;ENSMUST00000219504;ENSMUST00000218286	ENSMUSG00000053329	macro-spec	macro-spec
chr10	80160976	80161075	59090	80148272	80158368	+	downstream	12754	2608	Midn	NA	ENSMUSG00000035621	liver-spec	liver-spec
chr10	80352002	80352101	66548	80339793	80348412	-	upstream	-3640	3590	Adamtsl5	NA	ENSMUSG00000043822	liver-spec	liver-spec
chr10	80751587	80751686	208266	80755206	80795461	+	upstream	-3570	3520	Dot1l	NA	ENSMUSG00000061589	macro-spec	macro-spec
chr10	82923692	82923791	50493	82833951	82897712	+	downstream	89791	25980	Txnrd1	NA	ENSMUSG00000020250	macro-spec	macro-spec
chr10	84536862	84536961	216197	84526305	84534062	-	upstream	-2850	2800	Ckap4	ENSMUST00000053871;ENSMUST00000167671	ENSMUSG00000046841	macro-spec	macro-spec
chr10	87051928	87052027	76640	87058045	87230589	+	upstream	-6067	6018	1700113H08Rik	NA	ENSMUSG00000047129	liver-spec	liver-spec
chr10	87518605	87518704	18478	87521795	87584136	+	upstream	-3141	3091	Pah	NA	ENSMUSG00000020051	shared	liver-spec
chr10	87520664	87520763	18478	87521795	87584136	+	upstream	-1081	1032	Pah	NA	ENSMUSG00000020051	shared	liver-spec
chr10	87675197	87675296	18478	87521795	87584136	+	downstream	153451	91061	Pah	NA	ENSMUSG00000020051	shared	macro-spec
chr10	87679582	87679681	18478	87521795	87584136	+	downstream	157837	95446	Pah	NA	ENSMUSG00000020051	shared	macro-spec
chr10	87753615	87753714	16000	87858265	87937042	+	upstream	-104601	104551	Igf1	NA	ENSMUSG00000020053	macro-spec	macro-spec
chr10	87805828	87805927	16000	87858265	87937042	+	upstream	-52387	52338	Igf1	NA	ENSMUSG00000020053	macro-spec	macro-spec
chr10	88507876	88507975	212862	88452745	88504073	-	upstream	-3853	3803	Chpt1	NA	ENSMUSG00000060002	liver-spec	liver-spec
chr10	88708898	88708997	237433	88729541	88731101	-	downstream	22153	20544	Gm4925	ENSMUST00000168843;ENSMUST00000092231	ENSMUSG00000069540	macro-spec	macro-spec
chr10	89565818	89565917	216227	89574020	89621253	-	downstream	55385	8103	Slc17a8	NA	ENSMUSG00000019935	liver-spec	liver-spec
chr10	89624288	89624387	216227	89574020	89621253	-	upstream	-3085	3035	Slc17a8	NA	ENSMUSG00000019935	liver-spec	liver-spec
chr10	89632020	89632119	213326	89638721	89686285	-	downstream	54215	6602	Scyl2	NA	ENSMUSG00000069539	liver-spec	liver-spec
chr10	89633275	89633374	213326	89638721	89686285	-	downstream	52961	5347	Scyl2	NA	ENSMUSG00000069539	liver-spec	liver-spec
chr10	91242810	91242909	102633753	91208258	91220642	-	upstream	-22218	22168	4930534H03Rik	NA	ENSMUSG00000111544	macro-spec	macro-spec
chr10	93124264	93124363	237459	93160875	93267071	+	upstream	-36561	36512	Cdk17	NA	ENSMUSG00000020015	macro-spec	macro-spec
chr10	93423186	93423285	102465791	93433107	93433162	+	upstream	-9871	9822	Mir7688	NA	ENSMUSG00000098679	macro-spec	macro-spec
chr10	95623430	95623529	71207	95547007	95564146	-	upstream	-59334	59284	Nudt4	ENSMUST00000020217	ENSMUSG00000020029	liver-spec	liver-spec
chr10	96279226	96279325	74881	96226020	96248866	+	downstream	53256	30360	4930459C07Rik	NA	ENSMUSG00000112762	macro-spec	macro-spec
chr10	96280318	96280417	74881	96226020	96248866	+	downstream	54348	31452	4930459C07Rik	NA	ENSMUSG00000112762	macro-spec	macro-spec
chr10	96374633	96374732	74881	96226020	96248866	+	downstream	148662	125767	4930459C07Rik	NA	ENSMUSG00000112762	macro-spec	macro-spec
chr10	96377693	96377792	74881	96226020	96248866	+	downstream	151722	128827	4930459C07Rik	NA	ENSMUSG00000112762	macro-spec	macro-spec
chr10	96385406	96385505	74881	96226020	96248866	+	downstream	159436	136540	4930459C07Rik	NA	ENSMUSG00000112762	macro-spec	macro-spec
chr10	96435250	96435349	12226	96617006	96622809	+	upstream	-181706	181657	Btg1	ENSMUST00000038377;ENSMUST00000218953	ENSMUSG00000036478	shared	macro-spec
chr10	96466088	96466187	12226	96617006	96622809	+	upstream	-150868	150819	Btg1	ENSMUST00000038377;ENSMUST00000218953	ENSMUSG00000036478	shared	macro-spec
chr10	96654097	96654196	12226	96617006	96622809	+	downstream	37140	31288	Btg1	ENSMUST00000038377;ENSMUST00000218953	ENSMUSG00000036478	shared	liver-spec
chr10	96686644	96686743	12226	96617006	96622809	+	downstream	69688	63835	Btg1	ENSMUST00000038377;ENSMUST00000218953	ENSMUSG00000036478	shared	liver-spec
chr10	96690982	96691081	12226	96617006	96622809	+	downstream	74026	68173	Btg1	ENSMUST00000038377;ENSMUST00000218953	ENSMUSG00000036478	shared	macro-spec
chr10	97249870	97249969	100628616	97423478	97423562	+	upstream	-173558	173509	Mir3966	NA	ENSMUSG00000105557	liver-spec	liver-spec
chr10	98609543	98609642	667438	98299927	98351874	-	upstream	-257718	257669	Gm8633	NA	ENSMUSG00000112896	macro-spec	macro-spec
chr10	98612065	98612164	667438	98299927	98351874	-	upstream	-260240	260191	Gm8633	NA	ENSMUSG00000112896	macro-spec	macro-spec
chr10	98781193	98781292	67972	98914406	99026143	+	upstream	-133164	133114	Atp2b1	NA	ENSMUSG00000019943	macro-spec	macro-spec
chr10	98880572	98880671	67972	98914406	99026143	+	upstream	-33784	33735	Atp2b1	NA	ENSMUSG00000019943	macro-spec	macro-spec
chr10	99081758	99081857	382406	99107036	99198074	+	upstream	-25228	25179	Poc1b	NA	ENSMUSG00000019952	shared	macro-spec
chr10	99090094	99090193	382406	99107036	99198074	+	upstream	-16892	16843	Poc1b	NA	ENSMUSG00000019952	shared	macro-spec
chr10	99211796	99211895	382406	99107036	99198074	+	downstream	104810	13722	Poc1b	NA	ENSMUSG00000019952	shared	liver-spec
chr10	99261784	99261883	67603	99263231	99267489	+	upstream	-1397	1348	Dusp6	ENSMUST00000020118;ENSMUST00000220291;ENSMUST00000219988;ENSMUST00000220218	ENSMUSG00000019960	liver-spec	liver-spec
chr10	99555830	99555929	100504202	99609171	99658134	+	upstream	-53291	53242	Gm20110	NA	ENSMUSG00000111962	liver-spec	liver-spec
chr10	100650981	100651080	66605	100590484	100618401	+	downstream	60546	32580	1700017N19Rik	NA	ENSMUSG00000056912	macro-spec	macro-spec
chr10	101490623	101490722	67569	101681487	102391469	+	upstream	-190815	190765	Mgat4c	NA	ENSMUSG00000019888	liver-spec	liver-spec
chr10	104422670	104422769	102465222	104287269	104287376	+	downstream	135451	135294	Mir6411	NA	ENSMUSG00000099264	liver-spec	liver-spec
chr10	110707550	110707649	52679	110745439	110787384	+	upstream	-37839	37790	E2f7	NA	ENSMUSG00000020185	liver-spec	liver-spec
chr10	111329438	111329537	71769	111298679	111301727	+	downstream	30809	27711	Bbs10	ENSMUST00000219990;ENSMUST00000040454	ENSMUSG00000035759	liver-spec	liver-spec
chr10	111544033	111544132	21664	111506286	111508645	+	downstream	37796	35388	Phlda1	ENSMUST00000164773;ENSMUST00000186359	ENSMUSG00000020205	macro-spec	macro-spec
chr10	111702697	111702796	71321	111586719	111594273	-	upstream	-108473	108424	4933440J02Rik	NA	ENSMUSG00000097082	liver-spec	liver-spec
chr10	111709343	111709442	71321	111586719	111594273	-	upstream	-115119	115070	4933440J02Rik	NA	ENSMUSG00000097082	liver-spec	liver-spec
chr10	115328770	115328869	67226	115339674	115362501	-	downstream	33681	10805	Tmem19	ENSMUST00000218731;ENSMUST00000219890;ENSMUST00000217887;ENSMUST00000092170;ENSMUST00000217884;ENSMUST00000219821;ENSMUST00000217848;ENSMUST00000218009;ENSMUST00000220336;ENSMUST00000219597	ENSMUSG00000069520	macro-spec	macro-spec
chr10	115332635	115332734	67226	115339674	115362501	-	downstream	29817	6940	Tmem19	ENSMUST00000218731;ENSMUST00000219890;ENSMUST00000217887;ENSMUST00000092170;ENSMUST00000217884;ENSMUST00000219821;ENSMUST00000217848;ENSMUST00000218009;ENSMUST00000220336;ENSMUST00000219597	ENSMUSG00000069520	macro-spec	macro-spec
chr10	117285161	117285260	17110	117287797	117292868	-	downstream	7658	2537	Lyz1	ENSMUST00000092162	ENSMUSG00000069515	macro-spec	macro-spec
chr10	117301977	117302076	17110	117287797	117292868	-	upstream	-9158	9109	Lyz1	ENSMUST00000092162	ENSMUSG00000069515	macro-spec	macro-spec
chr10	117335780	117335879	432508	117344673	117380015	-	downstream	44185	8794	Cpsf6	NA	ENSMUSG00000055531	macro-spec	macro-spec
chr10	117456033	117456132	102634600	117446015	117447493	-	upstream	-8589	8540	Gm32141	NA	ENSMUSG00000112344	liver-spec	liver-spec
chr10	117456498	117456597	102634600	117446015	117447493	-	upstream	-9055	9005	Gm32141	NA	ENSMUSG00000112344	liver-spec	liver-spec
chr10	117719143	117719242	17246	117688875	117710758	-	upstream	-8434	8385	Mdm2	NA	ENSMUSG00000020184	macro-spec	macro-spec
chr10	117721578	117721677	17246	117688875	117710758	-	upstream	-10870	10820	Mdm2	NA	ENSMUSG00000020184	macro-spec	macro-spec
chr10	117953091	117953190	71067	117925459	117948292	+	downstream	27681	4799	4933411E08Rik	NA	ENSMUSG00000112500	macro-spec	macro-spec
chr10	118098057	118098156	17245	118141811	118168997	+	upstream	-43705	43655	Mdm1	NA	ENSMUSG00000020212	macro-spec	macro-spec
chr10	118101001	118101100	17245	118141811	118168997	+	upstream	-40761	40711	Mdm1	NA	ENSMUSG00000020212	macro-spec	macro-spec
chr10	118103431	118103530	17245	118141811	118168997	+	upstream	-38331	38281	Mdm1	NA	ENSMUSG00000020212	macro-spec	macro-spec
chr10	118700280	118700379	102636202	118714481	118715726	-	downstream	15396	14102	Gm33337	NA	ENSMUSG00000112029	shared	liver-spec
chr10	118709777	118709876	102636202	118714481	118715726	-	downstream	5900	4605	Gm33337	NA	ENSMUSG00000112029	shared	macro-spec
chr10	118766009	118766108	102636202	118714481	118715726	-	upstream	-50332	50283	Gm33337	NA	ENSMUSG00000112029	shared	liver-spec
chr10	118796761	118796860	69181	118855603	118870209	-	downstream	73399	58743	Dyrk2	NA	ENSMUSG00000028630	macro-spec	macro-spec
chr10	120616634	120616733	15364	120361275	120476469	-	upstream	-140215	140165	Hmga2	NA	ENSMUSG00000056758	macro-spec	macro-spec
chr10	121129338	121129437	24117	121033960	121100650	+	downstream	95428	28688	Wif1	NA	ENSMUSG00000020218	liver-spec	liver-spec
chr10	121486492	121486591	192678	121410350	121476347	-	upstream	-10195	10145	Rassf3	ENSMUST00000026902;ENSMUST00000219500	ENSMUSG00000025795	liver-spec	liver-spec
chr10	121500159	121500258	192678	121410350	121476347	-	upstream	-23861	23812	Rassf3	ENSMUST00000026902;ENSMUST00000219500	ENSMUSG00000025795	liver-spec	liver-spec
chr10	122326935	122327034	54140	122448499	122453452	+	upstream	-121515	121465	Avpr1a	ENSMUST00000020323	ENSMUSG00000020123	liver-spec	liver-spec
chr10	122380080	122380179	54140	122448499	122453452	+	upstream	-68369	68320	Avpr1a	ENSMUST00000020323	ENSMUSG00000020123	liver-spec	liver-spec
chr10	123843704	123843803	268354	123263996	123741204	+	downstream	579758	102500	Tafa2	NA	ENSMUSG00000044071	liver-spec	liver-spec
chr10	125490415	125490514	20503	125219270	125389465	-	upstream	-100999	100950	Slc16a7	NA	ENSMUSG00000020102	liver-spec	liver-spec
chr10	126905718	126905817	68876	126868427	126901355	-	upstream	-4413	4363	Atp23	NA	ENSMUSG00000025436	shared	shared
chr10	126905801	126905900	68876	126868427	126901355	-	upstream	-4495	4446	Atp23	NA	ENSMUSG00000025436	shared	shared
chr10	127150691	127150790	14421	127165225	127172330	+	upstream	-14485	14435	B4galnt1	NA	ENSMUSG00000006731	liver-spec	liver-spec
chr10	127156542	127156641	14421	127165225	127172330	+	upstream	-8633	8584	B4galnt1	NA	ENSMUSG00000006731	liver-spec	liver-spec
chr10	127738309	127738408	320080	127739538	127747349	+	upstream	-1180	1130	Zbtb39	ENSMUST00000054287	ENSMUSG00000044617	liver-spec	liver-spec
chr10	127754997	127755096	11536	127747276	127751732	-	upstream	-3314	3265	Gpr182	ENSMUST00000079692	ENSMUSG00000058396	liver-spec	liver-spec
chr10	127893833	127893932	70061	127898518	127911761	+	upstream	-4636	4586	Sdr9c7	NA	ENSMUSG00000040127	liver-spec	liver-spec
chr10	127937083	127937182	70061	127898518	127911761	+	downstream	38614	25322	Sdr9c7	NA	ENSMUSG00000040127	liver-spec	liver-spec
chr10	127949711	127949810	70061	127898518	127911761	+	downstream	51242	37950	Sdr9c7	NA	ENSMUSG00000040127	liver-spec	liver-spec
chr10	127959324	127959423	27400	127990936	128007611	-	downstream	48237	31513	Hsd17b6	ENSMUST00000219447;ENSMUST00000219183;ENSMUST00000219707;ENSMUST00000219953;ENSMUST00000219780;ENSMUST00000026462	ENSMUSG00000025396	liver-spec	liver-spec
chr10	127966495	127966594	27400	127990936	128007611	-	downstream	41067	24342	Hsd17b6	ENSMUST00000219447;ENSMUST00000219183;ENSMUST00000219707;ENSMUST00000219953;ENSMUST00000219780;ENSMUST00000026462	ENSMUSG00000025396	liver-spec	liver-spec
chr10	128336317	128336416	12974	128337734	128362479	+	upstream	-1368	1318	Cs	ENSMUST00000005826;ENSMUST00000218159	ENSMUSG00000005683	liver-spec	liver-spec
chr10	128373417	128373516	237615	128377115	128408704	+	upstream	-3649	3599	Ankrd52	NA	ENSMUSG00000014498	macro-spec	macro-spec
chr10	128602720	128602819	13867	128567523	128589652	-	upstream	-13118	13068	Erbb3	ENSMUST00000082059	ENSMUSG00000018166	liver-spec	liver-spec
chr10	128779185	128779284	73827	128789429	128804370	-	downstream	25136	10145	Tmem198b	NA	ENSMUSG00000047090	shared	liver-spec
chr10	128779519	128779618	73827	128789429	128804370	-	downstream	24802	9811	Tmem198b	NA	ENSMUSG00000047090	shared	macro-spec
chr11	3482178	3482277	71523	3452365	3479831	+	downstream	29863	2347	8430429K09Rik	NA	ENSMUSG00000034587	macro-spec	macro-spec
chr11	4336228	4336327	75828	4345814	4441105	-	downstream	104827	9487	Hormad2	NA	ENSMUSG00000020419	macro-spec	macro-spec
chr11	4974771	4974870	11764	4986824	5042791	+	upstream	-12004	11954	Ap1b1	NA	ENSMUSG00000009090	macro-spec	macro-spec
chr11	4976488	4976587	11764	4986824	5042791	+	upstream	-10286	10237	Ap1b1	NA	ENSMUSG00000009090	macro-spec	macro-spec
chr11	5271920	5272019	407821	5276324	5444847	-	downstream	172877	4305	Znrf3	NA	ENSMUSG00000041961	macro-spec	macro-spec
chr11	5485841	5485940	22433	5520659	5525893	+	upstream	-34769	34719	Xbp1	NA	ENSMUSG00000020484	liver-spec	liver-spec
chr11	5505971	5506070	22433	5520659	5525893	+	upstream	-14639	14589	Xbp1	NA	ENSMUSG00000020484	liver-spec	liver-spec
chr11	6522965	6523064	246177	6506548	6520965	-	upstream	-2049	2000	Myo1g	NA	ENSMUSG00000020437	macro-spec	macro-spec
chr11	7192838	7192937	100041347	7183153	7188569	-	upstream	-4319	4269	Ccdc201	ENSMUST00000122910	ENSMUSG00000087512	liver-spec	liver-spec
chr11	7194652	7194751	16006	7197782	7202546	+	upstream	-3080	3031	Igfbp1	ENSMUST00000020704	ENSMUSG00000020429	liver-spec	liver-spec
chr11	8709625	8709724	319939	8431652	8664681	-	upstream	-44993	44944	Tns3	NA	ENSMUSG00000020422	macro-spec	macro-spec
chr11	11554297	11554396	102631730	11589223	11627835	-	downstream	73489	34827	4930512M02Rik	ENSMUST00000081896;ENSMUST00000149910	ENSMUSG00000062511	macro-spec	macro-spec
chr11	12474214	12474313	12808	12236608	12464960	-	upstream	-9304	9254	Cobl	NA	ENSMUSG00000020173	liver-spec	liver-spec
chr11	16589411	16589510	20335	16500530	16508484	-	upstream	-80976	80927	Sec61g	NA	ENSMUSG00000078974	macro-spec	macro-spec
chr11	16669877	16669976	13649	16752203	16918158	+	upstream	-82277	82227	Egfr	NA	ENSMUSG00000020122	shared	macro-spec
chr11	16742409	16742508	13649	16752203	16918158	+	upstream	-9745	9695	Egfr	NA	ENSMUSG00000020122	shared	liver-spec
chr11	16969843	16969942	56193	16971206	17052381	-	downstream	82489	1264	Plek	NA	ENSMUSG00000020120	macro-spec	macro-spec
chr11	17651677	17651776	68145	17938756	17953875	-	downstream	302149	286980	Etaa1	ENSMUST00000076661	ENSMUSG00000016984	liver-spec	liver-spec
chr11	19920274	19920373	114716	19924375	20024026	+	upstream	-4051	4002	Spred2	NA	ENSMUSG00000045671	shared	shared
chr11	19920307	19920406	114716	19924375	20024026	+	upstream	-4019	3969	Spred2	NA	ENSMUSG00000045671	shared	shared
chr11	20477394	20477493	58172	20543253	20653021	+	upstream	-65809	65760	Sertad2	NA	ENSMUSG00000049800	shared	liver-spec
chr11	20531944	20532043	58172	20543253	20653021	+	upstream	-11259	11210	Sertad2	NA	ENSMUSG00000049800	shared	macro-spec
chr11	20859204	20859303	216551	20823576	20831056	-	upstream	-28198	28148	Lgalsl	NA	ENSMUSG00000042363	liver-spec	liver-spec
chr11	21013314	21013413	67245	21091291	21150323	+	upstream	-77927	77878	Peli1	NA	ENSMUSG00000020134	macro-spec	macro-spec
chr11	21014444	21014543	67245	21091291	21150323	+	upstream	-76797	76748	Peli1	NA	ENSMUSG00000020134	macro-spec	macro-spec
chr11	21024556	21024655	67245	21091291	21150323	+	upstream	-66685	66636	Peli1	NA	ENSMUSG00000020134	macro-spec	macro-spec
chr11	21034061	21034160	67245	21091291	21150323	+	upstream	-57181	57131	Peli1	NA	ENSMUSG00000020134	macro-spec	macro-spec
chr11	21046343	21046442	67245	21091291	21150323	+	upstream	-44899	44849	Peli1	NA	ENSMUSG00000020134	macro-spec	macro-spec
chr11	21224232	21224331	245944	21239281	21321136	+	upstream	-14999	14950	Vps54	NA	ENSMUSG00000020128	macro-spec	macro-spec
chr11	21427681	21427780	216558	21321138	21371201	-	upstream	-56529	56480	Ugp2	NA	ENSMUSG00000001891	liver-spec	liver-spec
chr11	21550353	21550452	17449	21556692	21572367	-	downstream	21965	6240	Mdh1	NA	ENSMUSG00000020321	liver-spec	liver-spec
chr11	22437936	22438035	103765	22512088	22519234	+	upstream	-74102	74053	Tmem17	ENSMUST00000059319	ENSMUSG00000049904	liver-spec	liver-spec
chr11	22438700	22438799	103765	22512088	22519234	+	upstream	-73338	73289	Tmem17	ENSMUST00000059319	ENSMUSG00000049904	liver-spec	liver-spec
chr11	22666115	22666214	53625	22759738	22982090	-	downstream	315926	93524	B3gnt2	NA	ENSMUSG00000051650	macro-spec	macro-spec
chr11	23067852	23067951	73873	23007531	23030788	+	downstream	60371	37064	Fam161a	NA	ENSMUSG00000049811	liver-spec	liver-spec
chr11	26640546	26640645	69922	26471322	26593999	-	upstream	-46597	46547	Vrk2	NA	ENSMUSG00000064090	macro-spec	macro-spec
chr11	28695151	28695250	72818	28681564	28693276	+	downstream	13636	1875	2810471M01Rik	NA	ENSMUSG00000084966	liver-spec	liver-spec
chr11	28702577	28702676	72818	28681564	28693276	+	downstream	21062	9301	2810471M01Rik	NA	ENSMUSG00000084966	liver-spec	liver-spec
chr11	31830994	31831093	414116	31790113	31824524	-	upstream	-6520	6470	D630024D03Rik	NA	ENSMUSG00000085772	liver-spec	liver-spec
chr11	34854116	34854215	70385	34809190	34833641	-	upstream	-20525	20475	Spdl1	ENSMUST00000093191;ENSMUST00000148853;ENSMUST00000148387	ENSMUSG00000069910	macro-spec	macro-spec
chr11	35006999	35007098	20564	35121224	35708507	+	upstream	-114176	114126	Slit3	NA	ENSMUSG00000056427	liver-spec	liver-spec
chr11	35732524	35732623	20564	35121224	35708507	+	downstream	611350	24017	Slit3	NA	ENSMUSG00000056427	liver-spec	liver-spec
chr11	35750709	35750808	211347	35769484	35791285	+	upstream	-18726	18676	Pank3	ENSMUST00000018990	ENSMUSG00000018846	liver-spec	liver-spec
chr11	38681421	38681520	100502917	38493330	38520013	-	upstream	-161457	161408	Gm12130	NA	NA	liver-spec	liver-spec
chr11	43626391	43626490	16204	43596049	43601540	-	upstream	-24900	24851	Fabp6	ENSMUST00000020672	ENSMUSG00000020405	liver-spec	liver-spec
chr11	43903505	43903604	11548	43774606	43901210	-	upstream	-2344	2295	Adra1b	NA	ENSMUSG00000050541	liver-spec	liver-spec
chr11	44372962	44373061	16160	44400063	44414033	+	upstream	-27051	27002	Il12b	NA	ENSMUSG00000004296	macro-spec	macro-spec
chr11	44377975	44378074	16160	44400063	44414033	+	upstream	-22039	21989	Il12b	NA	ENSMUSG00000004296	macro-spec	macro-spec
chr11	44390198	44390297	16160	44400063	44414033	+	upstream	-9815	9766	Il12b	NA	ENSMUSG00000004296	macro-spec	macro-spec
chr11	44504369	44504468	74315	44518964	44565520	+	upstream	-14546	14496	Rnf145	NA	ENSMUSG00000019189	macro-spec	macro-spec
chr11	46314708	46314807	76884	46193850	46312859	-	upstream	-1899	1849	Cyfip2	NA	ENSMUSG00000020340	macro-spec	macro-spec
chr11	48788925	48789024	14694	48800332	48806434	+	upstream	-11358	11308	Rack1	NA	ENSMUSG00000020372	macro-spec	macro-spec
chr11	48853605	48853704	94089	48826140	48852209	+	downstream	27514	1396	Trim7	NA	ENSMUSG00000040350	macro-spec	macro-spec
chr11	49984022	49984121	74563	49901835	49980994	+	downstream	82237	3028	Rasgef1c	NA	ENSMUSG00000020374	macro-spec	macro-spec
chr11	51615604	51615703	52530	51619735	51623714	+	upstream	-4081	4032	Nhp2	ENSMUST00000127405;ENSMUST00000001083	ENSMUSG00000001056	liver-spec	liver-spec
chr11	51874329	51874428	76901	51813455	51857653	-	upstream	-16725	16676	Jade2	NA	ENSMUSG00000020387	shared	shared
chr11	51874341	51874440	76901	51813455	51857653	-	upstream	-16737	16688	Jade2	NA	ENSMUSG00000020387	shared	shared
chr11	51877094	51877193	76901	51813455	51857653	-	upstream	-19491	19441	Jade2	NA	ENSMUSG00000020387	shared	liver-spec
chr11	51916047	51916146	52626	51967661	51977334	+	upstream	-51565	51515	Cdkn2aipnl	ENSMUST00000102763;ENSMUST00000127136	ENSMUSG00000020392	shared	macro-spec
chr11	51916375	51916474	52626	51967661	51977334	+	upstream	-51237	51187	Cdkn2aipnl	ENSMUST00000102763;ENSMUST00000127136	ENSMUSG00000020392	shared	liver-spec
chr11	51931962	51932061	52626	51967661	51977334	+	upstream	-35649	35600	Cdkn2aipnl	ENSMUST00000102763;ENSMUST00000127136	ENSMUSG00000020392	shared	macro-spec
chr11	53308967	53309066	15525	53259814	53300457	-	upstream	-8559	8510	Hspa4	NA	ENSMUSG00000020361	liver-spec	liver-spec
chr11	53904324	53904423	20520	53864542	53891660	-	upstream	-12714	12664	Slc22a5	ENSMUST00000019044;ENSMUST00000152084;ENSMUST00000136307	ENSMUSG00000018900	liver-spec	liver-spec
chr11	54214711	54214810	71056	54177772	54213285	-	upstream	-1475	1426	4933405E24Rik	NA	ENSMUSG00000086209	macro-spec	macro-spec
chr11	55155084	55155183	246049	55158470	55185077	-	downstream	29943	3287	Slc36a2	ENSMUST00000039305;ENSMUST00000125560	ENSMUSG00000020264	macro-spec	macro-spec
chr11	55465176	55465275	11927	55446641	55461239	-	upstream	-3987	3937	Atox1	NA	ENSMUSG00000018585	liver-spec	liver-spec
chr11	57962710	57962809	73158	58009064	58062034	+	upstream	-46304	46255	Larp1	NA	ENSMUSG00000037331	liver-spec	liver-spec
chr11	57986382	57986481	73158	58009064	58062034	+	upstream	-22632	22583	Larp1	NA	ENSMUSG00000037331	liver-spec	liver-spec
chr11	57999044	57999143	73158	58009064	58062034	+	upstream	-9970	9921	Larp1	NA	ENSMUSG00000037331	liver-spec	liver-spec
chr11	58095860	58095959	69125	58104153	58118594	+	upstream	-8243	8194	Cnot8	NA	ENSMUSG00000020515	liver-spec	liver-spec
chr11	59534773	59534872	216799	59541568	59566956	+	upstream	-6746	6696	Nlrp3	NA	ENSMUSG00000032691	macro-spec	macro-spec
chr11	59538481	59538580	216799	59541568	59566956	+	upstream	-3038	2988	Nlrp3	NA	ENSMUSG00000032691	macro-spec	macro-spec
chr11	60825248	60825347	216820	60830631	60860195	+	upstream	-5333	5284	Dhrs7b	NA	ENSMUSG00000042569	liver-spec	liver-spec
chr11	62935170	62935269	66338	62951193	62993095	+	upstream	-15973	15924	Cdrt4	ENSMUST00000035854	ENSMUSG00000042200	liver-spec	liver-spec
chr11	63046627	63046726	71062	63061654	63094964	+	upstream	-14978	14928	Tekt3	ENSMUST00000035732	ENSMUSG00000042189	macro-spec	macro-spec
chr11	63051175	63051274	71062	63061654	63094964	+	upstream	-10430	10380	Tekt3	ENSMUST00000035732	ENSMUSG00000042189	macro-spec	macro-spec
chr11	63862228	63862327	54710	63885792	63922290	-	downstream	60012	23465	Hs3st3b1	ENSMUST00000094103	ENSMUSG00000070407	liver-spec	liver-spec
chr11	63878755	63878854	54710	63885792	63922290	-	downstream	43486	6938	Hs3st3b1	ENSMUST00000094103	ENSMUSG00000070407	liver-spec	liver-spec
chr11	64655213	64655312	15478	64435332	64522841	+	downstream	219930	132372	Hs3st3a1	ENSMUST00000058652	ENSMUSG00000047759	macro-spec	macro-spec
chr11	68407459	68407558	18208	68209364	68400823	-	upstream	-6685	6636	Ntn1	NA	ENSMUSG00000020902	macro-spec	macro-spec
chr11	68655667	68655766	77579	68691559	68816632	+	upstream	-35843	35793	Myh10	NA	ENSMUSG00000020900	macro-spec	macro-spec
chr11	69063047	69063146	71923	69059717	69061578	+	downstream	3379	1469	Borcs6	ENSMUST00000051888	ENSMUSG00000045176	liver-spec	liver-spec
chr11	69114820	69114919	18626	69095217	69109960	+	downstream	19653	4860	Per1	NA	ENSMUSG00000020893	liver-spec	liver-spec
chr11	69377940	69378039	216848	69343273	69369406	-	upstream	-8584	8534	Chd3	NA	ENSMUSG00000018474	liver-spec	liver-spec
chr11	69417834	69417933	327954	69420809	69549110	-	downstream	131226	2876	Dnah2	NA	ENSMUSG00000005237	liver-spec	liver-spec
chr11	70198431	70198530	216867	70212752	70216417	+	upstream	-14272	14222	Slc16a11	NA	ENSMUSG00000040938	macro-spec	macro-spec
chr11	70306258	70306357	11685	70315610	70322628	-	downstream	16320	9253	Alox12e	NA	ENSMUSG00000018907	liver-spec	liver-spec
chr11	70374515	70374614	75273	70392883	70410031	-	downstream	35467	18269	Pelp1	NA	ENSMUSG00000018921	macro-spec	macro-spec
chr11	70376225	70376324	75273	70392883	70410031	-	downstream	33757	16559	Pelp1	NA	ENSMUSG00000018921	macro-spec	macro-spec
chr11	70468862	70468961	574428	70459433	70466202	+	downstream	9479	2660	Zmynd15	NA	ENSMUSG00000040829	macro-spec	macro-spec
chr11	70489769	70489868	75604	70505244	70511178	+	upstream	-15426	15376	Tm4sf5	NA	ENSMUSG00000018919	macro-spec	macro-spec
chr11	70741757	70741856	16562	70700548	70731964	+	downstream	41258	9793	Kif1c	NA	ENSMUSG00000020821	liver-spec	liver-spec
chr11	70787162	70787261	327957	70790932	70812586	-	downstream	25374	3671	Scimp	NA	ENSMUSG00000057135	macro-spec	macro-spec
chr11	70829286	70829385	54189	70844778	70943105	+	upstream	-15442	15393	Rabep1	NA	ENSMUSG00000020817	liver-spec	liver-spec
chr11	75966841	75966940	380714	75830999	75938429	-	upstream	-28461	28412	Rph3al	NA	ENSMUSG00000020847	liver-spec	liver-spec
chr11	76625743	76625842	109934	76416734	76623558	-	upstream	-2234	2185	Abr	NA	ENSMUSG00000017631	macro-spec	macro-spec
chr11	76993063	76993162	15567	76998603	77032340	+	upstream	-5491	5441	Slc6a4	NA	ENSMUSG00000020838	macro-spec	macro-spec
chr11	77199811	77199910	319634	77089915	77188968	-	upstream	-10892	10843	Efcab5	NA	ENSMUSG00000050944	liver-spec	liver-spec
chr11	77900790	77900889	19193	77880615	77894096	-	upstream	-6744	6694	Pipox	ENSMUST00000017597;ENSMUST00000151383;ENSMUST00000155401	ENSMUSG00000017453	liver-spec	liver-spec
chr11	78447287	78447386	52466	78465697	78471945	+	upstream	-18361	18311	Slc46a1	NA	ENSMUSG00000020829	macro-spec	macro-spec
chr11	78848025	78848124	66274	78826584	78846870	+	downstream	21490	1155	Lyrm9	NA	ENSMUSG00000072640	liver-spec	liver-spec
chr11	78887088	78887187	18126	78920787	78960254	+	upstream	-33649	33600	Nos2	NA	ENSMUSG00000020826	macro-spec	macro-spec
chr11	78904145	78904244	18126	78920787	78960254	+	upstream	-16593	16543	Nos2	NA	ENSMUSG00000020826	macro-spec	macro-spec
chr11	78916521	78916620	18126	78920787	78960254	+	upstream	-4217	4167	Nos2	NA	ENSMUSG00000020826	macro-spec	macro-spec
chr11	79196311	79196410	78889	79239372	79254671	-	downstream	58311	42962	Wsb1	NA	ENSMUSG00000017677	shared	macro-spec
chr11	79202640	79202739	78889	79239372	79254671	-	downstream	51981	36633	Wsb1	NA	ENSMUSG00000017677	shared	macro-spec
chr11	79207853	79207952	78889	79239372	79254671	-	downstream	46769	31420	Wsb1	NA	ENSMUSG00000017677	shared	macro-spec
chr11	79224672	79224771	78889	79239372	79254671	-	downstream	29949	14601	Wsb1	NA	ENSMUSG00000017677	shared	liver-spec
chr11	79278755	79278854	78889	79239372	79254671	-	upstream	-24133	24084	Wsb1	NA	ENSMUSG00000017677	shared	macro-spec
chr11	79746611	79746710	723853	79726400	79726511	+	downstream	20260	20100	Mir365-2	NA	ENSMUSG00000065489	liver-spec	liver-spec
chr11	79757754	79757853	723853	79726400	79726511	+	downstream	31404	31243	Mir365-2	NA	ENSMUSG00000065489	liver-spec	liver-spec
chr11	79771673	79771772	723853	79726400	79726511	+	downstream	45322	45162	Mir365-2	NA	ENSMUSG00000065489	liver-spec	liver-spec
chr11	79884911	79885010	216987	79932321	79962390	-	downstream	77430	47311	Utp6	NA	ENSMUSG00000035575	liver-spec	liver-spec
chr11	80043549	80043648	54394	80046493	80080991	-	downstream	37393	2845	Crlf3	NA	ENSMUSG00000017561	macro-spec	macro-spec
chr11	80145985	80146084	68550	80136678	80142175	-	upstream	-3859	3810	Tefm	NA	ENSMUSG00000046909	macro-spec	macro-spec
chr11	82073045	82073144	20292	82057823	82062955	+	downstream	15271	10090	Ccl11	ENSMUST00000000342	ENSMUSG00000020676	macro-spec	macro-spec
chr11	83044038	83044137	237887	83028130	83040042	-	upstream	-4046	3996	Slfn10-ps	NA	ENSMUSG00000072621	macro-spec	macro-spec
chr11	83045735	83045834	237887	83028130	83040042	-	upstream	-5742	5693	Slfn10-ps	NA	ENSMUSG00000072621	macro-spec	macro-spec
chr11	83532208	83532307	20304	83525778	83530518	-	upstream	-1740	1690	Ccl5	ENSMUST00000035938;ENSMUST00000125015	ENSMUSG00000035042	macro-spec	macro-spec
chr11	83535543	83535642	20304	83525778	83530518	-	upstream	-5074	5025	Ccl5	ENSMUST00000035938;ENSMUST00000125015	ENSMUSG00000035042	macro-spec	macro-spec
chr11	83541175	83541274	20304	83525778	83530518	-	upstream	-10706	10657	Ccl5	ENSMUST00000035938;ENSMUST00000125015	ENSMUSG00000035042	macro-spec	macro-spec
chr11	83544246	83544345	20304	83525778	83530518	-	upstream	-13778	13728	Ccl5	ENSMUST00000035938;ENSMUST00000125015	ENSMUSG00000035042	macro-spec	macro-spec
chr11	83550335	83550434	20304	83525778	83530518	-	upstream	-19866	19817	Ccl5	ENSMUST00000035938;ENSMUST00000125015	ENSMUSG00000035042	macro-spec	macro-spec
chr11	83570170	83570269	20308	83572919	83578636	-	downstream	8416	2650	Ccl9	ENSMUST00000019266;ENSMUST00000136131	ENSMUSG00000019122	macro-spec	macro-spec
chr11	83579749	83579848	20308	83572919	83578636	-	upstream	-1162	1113	Ccl9	ENSMUST00000019266;ENSMUST00000136131	ENSMUSG00000019122	macro-spec	macro-spec
chr11	83717226	83717325	14038	83709015	83711348	+	downstream	8261	5878	Wfdc18	NA	ENSMUSG00000000983	macro-spec	macro-spec
chr11	83735104	83735203	66107	83746940	83752642	+	upstream	-11786	11737	Wfdc21	ENSMUST00000070832	ENSMUSG00000051748	shared	macro-spec
chr11	83737296	83737395	66107	83746940	83752642	+	upstream	-9594	9545	Wfdc21	ENSMUST00000070832	ENSMUSG00000051748	shared	macro-spec
chr11	83741992	83742091	66107	83746940	83752642	+	upstream	-4898	4849	Wfdc21	ENSMUST00000070832	ENSMUSG00000051748	shared	liver-spec
chr11	83743720	83743819	66107	83746940	83752642	+	upstream	-3170	3121	Wfdc21	ENSMUST00000070832	ENSMUSG00000051748	shared	macro-spec
chr11	85164396	85164495	73634	85170404	85181145	+	upstream	-5958	5909	1700125H20Rik	NA	ENSMUSG00000018479	macro-spec	macro-spec
chr11	86576374	86576473	75909	86583865	86683836	-	downstream	107412	7392	Vmp1	NA	ENSMUSG00000018171	macro-spec	macro-spec
chr11	86577358	86577457	75909	86583865	86683836	-	downstream	106428	6408	Vmp1	NA	ENSMUSG00000018171	macro-spec	macro-spec
chr11	86579072	86579171	75909	86583865	86683836	-	downstream	104714	4694	Vmp1	NA	ENSMUSG00000018171	macro-spec	macro-spec
chr11	86812083	86812182	67487	86768846	86807746	-	upstream	-4386	4337	Dhx40	NA	ENSMUSG00000018425	shared	macro-spec
chr11	86813484	86813583	67487	86768846	86807746	-	upstream	-5788	5738	Dhx40	NA	ENSMUSG00000018425	shared	liver-spec
chr11	86816153	86816252	67487	86768846	86807746	-	upstream	-8456	8407	Dhx40	NA	ENSMUSG00000018425	shared	macro-spec
chr11	86908276	86908375	77864	86936425	86993707	-	downstream	85381	28050	Ypel2	ENSMUST00000018571;ENSMUST00000238921	ENSMUSG00000018427	macro-spec	macro-spec
chr11	87025526	87025625	66569	87033867	87074062	-	downstream	48486	8242	Gdpd1	ENSMUST00000020804	ENSMUSG00000061666	macro-spec	macro-spec
chr11	87026626	87026725	66569	87033867	87074062	-	downstream	47386	7142	Gdpd1	ENSMUST00000020804	ENSMUSG00000061666	macro-spec	macro-spec
chr11	89024323	89024422	217069	88999376	89020293	+	downstream	24996	4030	Trim25	NA	ENSMUSG00000000275	shared	macro-spec
chr11	89024489	89024588	217069	88999376	89020293	+	downstream	25162	4196	Trim25	NA	ENSMUSG00000000275	shared	liver-spec
chr11	94161456	94161555	70834	93996091	94126085	+	downstream	165415	35371	Spag9	NA	ENSMUSG00000020859	shared	shared
chr11	94161465	94161564	70834	93996091	94126085	+	downstream	165423	35380	Spag9	NA	ENSMUSG00000020859	shared	shared
chr11	94162340	94162439	70834	93996091	94126085	+	downstream	166299	36255	Spag9	NA	ENSMUSG00000020859	shared	liver-spec
chr11	95259307	95259406	93670	95261529	95269265	+	upstream	-2173	2123	Tac4	ENSMUST00000021242	ENSMUSG00000020872	liver-spec	liver-spec
chr11	97309739	97309838	67036	97315716	97329920	+	upstream	-5928	5878	Mrpl45	NA	ENSMUSG00000018882	macro-spec	macro-spec
chr11	97506007	97506106	56013	97509340	97575226	-	downstream	69170	3234	Srcin1	NA	ENSMUSG00000038453	macro-spec	macro-spec
chr11	98293284	98293383	69131	98203059	98278504	+	downstream	90275	14780	Cdk12	NA	ENSMUSG00000003119	liver-spec	liver-spec
chr11	98294713	98294812	69131	98203059	98278504	+	downstream	91703	16209	Cdk12	NA	ENSMUSG00000003119	liver-spec	liver-spec
chr11	98297103	98297202	69131	98203059	98278504	+	downstream	94093	18599	Cdk12	NA	ENSMUSG00000003119	liver-spec	liver-spec
chr11	98298091	98298190	69131	98203059	98278504	+	downstream	95081	19587	Cdk12	NA	ENSMUSG00000003119	liver-spec	liver-spec
chr11	98783459	98783558	217166	98767932	98775333	-	upstream	-8175	8126	Nr1d1	NA	ENSMUSG00000020889	shared	liver-spec
chr11	98783560	98783659	217166	98767932	98775333	-	upstream	-8277	8227	Nr1d1	NA	ENSMUSG00000020889	shared	macro-spec
chr11	98786754	98786853	74026	98795516	98807859	+	upstream	-8712	8663	Msl1	NA	ENSMUSG00000052915	liver-spec	liver-spec
chr11	98789076	98789175	74026	98795516	98807859	+	upstream	-6390	6341	Msl1	NA	ENSMUSG00000052915	liver-spec	liver-spec
chr11	99164964	99165063	12775	99144196	99155077	-	upstream	-9937	9887	Ccr7	ENSMUST00000103134	ENSMUSG00000037944	macro-spec	macro-spec
chr11	99186967	99187066	57376	99209047	99231017	-	downstream	44001	21981	Smarce1	NA	ENSMUSG00000037935	macro-spec	macro-spec
chr11	99189218	99189317	57376	99209047	99231017	-	downstream	41749	19730	Smarce1	NA	ENSMUSG00000037935	macro-spec	macro-spec
chr11	100994765	100994864	11975	101009452	101063719	+	upstream	-14638	14588	Atp6v0a1	NA	ENSMUSG00000019302	macro-spec	macro-spec
chr11	101134447	101134546	103733	101119938	101126419	+	downstream	14558	8028	Tubg1	NA	ENSMUSG00000035198	liver-spec	liver-spec
chr11	101362421	101362520	14377	101367561	101377903	+	upstream	-5091	5041	G6pc	ENSMUST00000019469	ENSMUSG00000078650	liver-spec	liver-spec
chr11	101481049	101481148	12189	101488764	101551955	-	downstream	70857	7616	Brca1	NA	ENSMUSG00000017146	liver-spec	liver-spec
chr11	101641592	101641691	66599	101627195	101636100	+	downstream	14447	5492	Rdm1	NA	ENSMUSG00000010362	shared	liver-spec
chr11	101645562	101645661	66599	101627195	101636100	+	downstream	18417	9462	Rdm1	NA	ENSMUSG00000010362	shared	shared
chr11	101645630	101645729	66599	101627195	101636100	+	downstream	18485	9530	Rdm1	NA	ENSMUSG00000010362	shared	shared
chr11	101700570	101700669	217207	101732919	101767358	+	upstream	-32299	32250	Dhx8	NA	ENSMUSG00000034931	liver-spec	liver-spec
chr11	101707267	101707366	217207	101732919	101767358	+	upstream	-25603	25553	Dhx8	NA	ENSMUSG00000034931	liver-spec	liver-spec
chr11	101714178	101714277	217207	101732919	101767358	+	upstream	-18691	18642	Dhx8	NA	ENSMUSG00000034931	liver-spec	liver-spec
chr11	102411928	102412027	68066	102402985	102407946	-	upstream	-4032	3982	Slc25a39	NA	ENSMUSG00000018677	macro-spec	macro-spec
chr11	102421666	102421765	14824	102430315	102437048	+	upstream	-8599	8550	Grn	NA	ENSMUSG00000034708	liver-spec	liver-spec
chr11	103146603	103146702	71059	103132429	103139876	+	downstream	14223	6727	Hexim2	NA	ENSMUSG00000043372	macro-spec	macro-spec
chr11	103964174	103964273	11841	103966739	103985337	+	upstream	-2515	2466	Arf2	NA	ENSMUSG00000062421	macro-spec	macro-spec
chr11	103992850	103992949	11841	103966739	103985337	+	downstream	26161	7513	Arf2	NA	ENSMUSG00000062421	macro-spec	macro-spec
chr11	104001219	104001318	11841	103966739	103985337	+	downstream	34529	15882	Arf2	NA	ENSMUSG00000062421	macro-spec	macro-spec
chr11	106493372	106493471	78943	106394650	106487852	-	upstream	-5570	5520	Ern1	NA	ENSMUSG00000020715	liver-spec	liver-spec
chr11	106498125	106498224	100216537	106500993	106501062	+	upstream	-2819	2769	Snord104	NA	ENSMUSG00000065126	macro-spec	macro-spec
chr11	106928001	106928100	66313	106820066	106920715	-	upstream	-7335	7286	Smurf2	NA	ENSMUSG00000018363	liver-spec	liver-spec
chr11	106957385	106957484	16647	106988629	106999541	-	downstream	42107	31145	Kpna2	NA	ENSMUSG00000018362	shared	liver-spec
chr11	106973147	106973246	16647	106988629	106999541	-	downstream	26345	15383	Kpna2	NA	ENSMUSG00000018362	shared	macro-spec
chr11	106976118	106976217	16647	106988629	106999541	-	downstream	23373	12412	Kpna2	NA	ENSMUSG00000018362	shared	liver-spec
chr11	107012587	107012686	69066	107025681	107030443	+	upstream	-13045	12995	1810010H24Rik	ENSMUST00000140447;ENSMUST00000239464;ENSMUST00000106767	ENSMUSG00000078607	liver-spec	liver-spec
chr11	109344127	109344226	67927	109346839	109353651	+	upstream	-2663	2613	1700096J18Rik	NA	ENSMUSG00000099630	macro-spec	macro-spec
chr11	109410589	109410688	14674	109362831	109401369	+	downstream	47807	9220	Gna13	NA	ENSMUSG00000020611	macro-spec	macro-spec
chr11	109423362	109423461	13929	109425946	109452372	+	upstream	-2534	2485	Amz2	NA	ENSMUSG00000020610	macro-spec	macro-spec
chr11	109733049	109733148	208659	109669749	109722279	-	upstream	-10819	10770	Fam20a	NA	ENSMUSG00000020614	liver-spec	liver-spec
chr11	109852054	109852153	73257	109845878	109848476	+	downstream	6226	3578	1700023C21Rik	NA	ENSMUSG00000087393	liver-spec	liver-spec
chr11	110367805	110367904	217265	110269369	110337716	-	upstream	-30138	30089	Abca5	NA	ENSMUSG00000018800	liver-spec	liver-spec
chr11	110379953	110380052	26399	110399122	110525522	+	upstream	-19120	19070	Map2k6	NA	ENSMUSG00000020623	shared	liver-spec
chr11	110697284	110697383	26399	110399122	110525522	+	downstream	298212	171762	Map2k6	NA	ENSMUSG00000020623	shared	macro-spec
chr11	110698534	110698633	26399	110399122	110525522	+	downstream	299462	173012	Map2k6	NA	ENSMUSG00000020623	shared	macro-spec
chr11	110702305	110702404	26399	110399122	110525522	+	downstream	303232	176783	Map2k6	NA	ENSMUSG00000020623	shared	macro-spec
chr11	111055512	111055611	16518	111066164	111076821	+	upstream	-10602	10553	Kcnj2	ENSMUST00000042970	ENSMUSG00000041695	macro-spec	macro-spec
chr11	111089029	111089128	16518	111066164	111076821	+	downstream	22914	12208	Kcnj2	ENSMUST00000042970	ENSMUSG00000041695	macro-spec	macro-spec
chr11	111093198	111093297	16518	111066164	111076821	+	downstream	27084	16377	Kcnj2	ENSMUST00000042970	ENSMUSG00000041695	macro-spec	macro-spec
chr11	111096787	111096886	16518	111066164	111076821	+	downstream	30672	19966	Kcnj2	ENSMUST00000042970	ENSMUSG00000041695	macro-spec	macro-spec
chr11	111947671	111947770	217294	112663927	112781976	-	downstream	834256	716157	BC006965	NA	ENSMUSG00000041674	liver-spec	liver-spec
chr11	111971133	111971232	217294	112663927	112781976	-	downstream	810794	692695	BC006965	NA	ENSMUSG00000041674	liver-spec	liver-spec
chr11	113722515	113722614	56699	113726850	113751881	-	downstream	29317	4236	Cdc42ep4	ENSMUST00000106616;ENSMUST00000053536;ENSMUST00000131488;ENSMUST00000153453	ENSMUSG00000041598	liver-spec	liver-spec
chr11	113766459	113766558	237979	113776374	114067046	-	downstream	300538	9816	Sdk2	NA	ENSMUSG00000041592	macro-spec	macro-spec
chr11	114830234	114830333	70355	114851152	114872617	+	upstream	-20868	20819	Gprc5c	NA	ENSMUSG00000051043	liver-spec	liver-spec
chr11	114884947	114885046	217303	114890041	114904654	+	upstream	-5045	4995	Cd300a	NA	ENSMUSG00000034652	macro-spec	macro-spec
chr11	114913133	114913232	217303	114890041	114904654	+	downstream	23141	8479	Cd300a	NA	ENSMUSG00000034652	macro-spec	macro-spec
chr11	115071961	115072060	217306	115051917	115062177	-	upstream	-9833	9784	Cd300e	ENSMUST00000062787	ENSMUSG00000048498	macro-spec	macro-spec
chr11	115432924	115433023	70382	115420128	115431274	+	downstream	12846	1650	Kctd2	NA	ENSMUSG00000016940	liver-spec	liver-spec
chr11	117599154	117599253	78403	117611247	117613857	+	upstream	-12043	11994	2900041M22Rik	NA	NA	liver-spec	liver-spec
chr11	117845282	117845381	11799	117849251	117855743	+	upstream	-3919	3870	Birc5	NA	ENSMUSG00000017716	liver-spec	liver-spec
chr11	117942017	117942116	12702	117966079	117969186	-	downstream	27120	23963	Socs3	ENSMUST00000054002;ENSMUST00000123255;ENSMUST00000132295	ENSMUSG00000053113	shared	macro-spec
chr11	117946687	117946786	12702	117966079	117969186	-	downstream	22450	19293	Socs3	ENSMUST00000054002;ENSMUST00000123255;ENSMUST00000132295	ENSMUSG00000053113	shared	macro-spec
chr11	117960065	117960164	12702	117966079	117969186	-	downstream	9072	5915	Socs3	ENSMUST00000054002;ENSMUST00000123255;ENSMUST00000132295	ENSMUSG00000053113	shared	macro-spec
chr11	117962231	117962330	12702	117966079	117969186	-	downstream	6906	3749	Socs3	ENSMUST00000054002;ENSMUST00000123255;ENSMUST00000132295	ENSMUSG00000053113	shared	shared
chr11	117962248	117962347	12702	117966079	117969186	-	downstream	6888	3732	Socs3	ENSMUST00000054002;ENSMUST00000123255;ENSMUST00000132295	ENSMUSG00000053113	shared	shared
chr11	117963444	117963543	12702	117966079	117969186	-	downstream	5692	2536	Socs3	ENSMUST00000054002;ENSMUST00000123255;ENSMUST00000132295	ENSMUSG00000053113	shared	liver-spec
chr11	117963549	117963648	12702	117966079	117969186	-	downstream	5588	2431	Socs3	ENSMUST00000054002;ENSMUST00000123255;ENSMUST00000132295	ENSMUSG00000053113	shared	macro-spec
chr11	117974931	117975030	12702	117966079	117969186	-	upstream	-5794	5745	Socs3	ENSMUST00000054002;ENSMUST00000123255;ENSMUST00000132295	ENSMUSG00000053113	shared	macro-spec
chr11	117976085	117976184	12702	117966079	117969186	-	upstream	-6948	6899	Socs3	ENSMUST00000054002;ENSMUST00000123255;ENSMUST00000132295	ENSMUSG00000053113	shared	macro-spec
chr11	117978007	117978106	74451	117986292	118024011	+	upstream	-8236	8186	Pgs1	NA	ENSMUSG00000017715	macro-spec	macro-spec
chr11	117979489	117979588	74451	117986292	118024011	+	upstream	-6754	6704	Pgs1	NA	ENSMUSG00000017715	macro-spec	macro-spec
chr11	119090998	119091097	12418	119077573	119086221	-	upstream	-4827	4777	Cbx4	ENSMUST00000026665;ENSMUST00000145058	ENSMUSG00000039989	liver-spec	liver-spec
chr11	119091960	119092059	12418	119077573	119086221	-	upstream	-5789	5739	Cbx4	ENSMUST00000026665;ENSMUST00000145058	ENSMUSG00000039989	liver-spec	liver-spec
chr11	119925474	119925573	208092	119913441	119919548	+	downstream	12083	5926	Chmp6	NA	ENSMUSG00000025371	macro-spec	macro-spec
chr11	119928449	119928548	208092	119913441	119919548	+	downstream	15057	8901	Chmp6	NA	ENSMUSG00000025371	macro-spec	macro-spec
chr11	120500548	120500647	27376	120491840	120499187	+	downstream	8758	1361	Slc25a10	NA	ENSMUSG00000025792	liver-spec	liver-spec
chr11	120748208	120748307	12409	120729489	120732114	-	upstream	-16144	16094	Cbr2	NA	ENSMUSG00000025150	macro-spec	macro-spec
chr11	120752151	120752250	12409	120729489	120732114	-	upstream	-20086	20037	Cbr2	NA	ENSMUSG00000025150	macro-spec	macro-spec
chr11	121086429	121086528	209588	121067407	121081220	-	upstream	-5258	5209	Sectm1a	NA	ENSMUSG00000025165	liver-spec	liver-spec
chr11	121680953	121681052	210004	121616197	121673153	-	upstream	-7849	7800	B3gntl1	NA	ENSMUSG00000046605	macro-spec	macro-spec
chr11	121734350	121734449	210029	121701544	121716306	+	downstream	32856	18044	Metrnl	NA	ENSMUSG00000039208	macro-spec	macro-spec
chr11	121735084	121735183	210029	121701544	121716306	+	downstream	33590	18778	Metrnl	NA	ENSMUSG00000039208	macro-spec	macro-spec
chr11	121741639	121741738	210029	121701544	121716306	+	downstream	40144	25333	Metrnl	NA	ENSMUSG00000039208	macro-spec	macro-spec
chr11	121748245	121748344	210029	121701544	121716306	+	downstream	46750	31939	Metrnl	NA	ENSMUSG00000039208	macro-spec	macro-spec
chr11	121751706	121751805	210029	121701544	121716306	+	downstream	50212	35400	Metrnl	NA	ENSMUSG00000039208	macro-spec	macro-spec
chr11	121796023	121796122	74675	121830247	121843423	+	upstream	-34175	34125	Ptchd3	ENSMUST00000125199;ENSMUST00000036690	ENSMUSG00000039198	macro-spec	macro-spec
chr12	3359494	3359593	16570	3365132	3406494	+	upstream	-5588	5539	Kif3c	NA	ENSMUSG00000020668	macro-spec	macro-spec
chr12	7909996	7910095	238055	7977648	8016835	+	upstream	-67602	67553	Apob	NA	ENSMUSG00000020609	liver-spec	liver-spec
chr12	7950300	7950399	238055	7977648	8016835	+	upstream	-27298	27249	Apob	NA	ENSMUSG00000020609	liver-spec	liver-spec
chr12	8345054	8345153	58240	8313432	8343824	+	downstream	31672	1230	Hs1bp3	NA	ENSMUSG00000020605	macro-spec	macro-spec
chr12	8433023	8433122	11852	8497661	8500009	-	downstream	66937	64539	Rhob	ENSMUST00000067384	ENSMUSG00000054364	liver-spec	liver-spec
chr12	8453398	8453497	11852	8497661	8500009	-	downstream	46561	44164	Rhob	ENSMUST00000067384	ENSMUSG00000054364	liver-spec	liver-spec
chr12	8496253	8496352	11852	8497661	8500009	-	downstream	3707	1309	Rhob	ENSMUST00000067384	ENSMUSG00000054364	liver-spec	liver-spec
chr12	8507361	8507460	11852	8497661	8500009	-	upstream	-7401	7352	Rhob	ENSMUST00000067384	ENSMUSG00000054364	liver-spec	liver-spec
chr12	8811696	8811795	20969	8771323	8793715	+	downstream	40423	17981	Sdc1	NA	ENSMUSG00000020592	liver-spec	liver-spec
chr12	8829835	8829934	20969	8771323	8793715	+	downstream	58561	36120	Sdc1	NA	ENSMUSG00000020592	liver-spec	liver-spec
chr12	8831188	8831287	20969	8771323	8793715	+	downstream	59915	37473	Sdc1	NA	ENSMUSG00000020592	liver-spec	liver-spec
chr12	8865006	8865105	17775	8921664	8938742	+	upstream	-56608	56559	Laptm4a	ENSMUST00000020909	ENSMUSG00000020585	macro-spec	macro-spec
chr12	8941982	8942081	17775	8921664	8938742	+	downstream	20368	3240	Laptm4a	ENSMUST00000020909	ENSMUSG00000020585	macro-spec	macro-spec
chr12	12172210	12172309	76820	12262139	12380965	+	upstream	-89879	89830	Cyria	NA	ENSMUSG00000020589	macro-spec	macro-spec
chr12	12223479	12223578	76820	12262139	12380965	+	upstream	-38611	38561	Cyria	NA	ENSMUSG00000020589	macro-spec	macro-spec
chr12	12225727	12225826	76820	12262139	12380965	+	upstream	-36363	36313	Cyria	NA	ENSMUSG00000020589	macro-spec	macro-spec
chr12	12810415	12810514	18109	12936093	12941914	-	downstream	131450	125579	Mycn	NA	ENSMUSG00000037169	liver-spec	liver-spec
chr12	12814748	12814847	18109	12936093	12941914	-	downstream	127116	121246	Mycn	NA	ENSMUSG00000037169	liver-spec	liver-spec
chr12	13002911	13003010	18109	12936093	12941914	-	upstream	-61046	60997	Mycn	NA	ENSMUSG00000037169	liver-spec	liver-spec
chr12	16874222	16874321	19878	16894895	16987823	+	upstream	-20623	20574	Rock2	NA	ENSMUSG00000020580	liver-spec	liver-spec
chr12	17658613	17658712	53602	17690856	17791933	+	upstream	-32194	32144	Hpcal1	ENSMUST00000071858;ENSMUST00000222944	ENSMUSG00000071379	macro-spec	macro-spec
chr12	21568714	21568813	22630	21390071	21417637	-	upstream	-151127	151077	Ywhaq	NA	ENSMUSG00000076432	liver-spec	liver-spec
chr12	24686490	24686589	12879	24665833	24681813	-	upstream	-4727	4677	Cys1	NA	ENSMUSG00000062563	liver-spec	liver-spec
chr12	25098772	25098871	15902	25093799	25097140	-	upstream	-1682	1632	Id2	NA	ENSMUSG00000020644	liver-spec	liver-spec
chr12	25140358	25140457	432641	25129174	25134931	+	downstream	11234	5427	Gm17746	NA	NA	shared	liver-spec
chr12	25213953	25214052	432641	25129174	25134931	+	downstream	84828	79022	Gm17746	NA	NA	shared	macro-spec
chr12	25232669	25232768	432641	25129174	25134931	+	downstream	103544	97738	Gm17746	NA	NA	shared	liver-spec
chr12	25281579	25281678	432641	25129174	25134931	+	downstream	152454	146648	Gm17746	NA	NA	shared	macro-spec
chr12	25786032	25786131	629481	26091962	26210505	-	downstream	424423	305831	Gm29687	NA	ENSMUSG00000113550	liver-spec	liver-spec
chr12	25816386	25816485	629481	26091962	26210505	-	downstream	394069	275477	Gm29687	NA	ENSMUSG00000113550	liver-spec	liver-spec
chr12	26439562	26439661	58185	26442746	26456452	-	downstream	16840	3085	Rsad2	NA	ENSMUSG00000020641	macro-spec	macro-spec
chr12	26460182	26460281	58185	26442746	26456452	-	upstream	-3780	3730	Rsad2	NA	ENSMUSG00000020641	macro-spec	macro-spec
chr12	28686625	28686724	217449	28690628	28750472	-	downstream	63798	3904	Trappc12	NA	ENSMUSG00000020628	liver-spec	liver-spec
chr12	32146826	32146925	30955	32173473	32208659	-	downstream	61783	26548	Pik3cg	NA	ENSMUSG00000020573	macro-spec	macro-spec
chr12	32230287	32230386	30955	32173473	32208659	-	upstream	-21677	21628	Pik3cg	NA	ENSMUSG00000020573	macro-spec	macro-spec
chr12	32306545	32306644	72123	32378704	32382943	+	upstream	-72110	72060	Ccdc71l	ENSMUST00000172332	ENSMUSG00000090946	macro-spec	macro-spec
chr12	32678929	32679028	59027	32819545	32853349	+	upstream	-140567	140517	Nampt	ENSMUST00000220200;ENSMUST00000020886;ENSMUST00000218491	ENSMUSG00000020572	shared	liver-spec
chr12	32682116	32682215	59027	32819545	32853349	+	upstream	-137379	137330	Nampt	ENSMUST00000220200;ENSMUST00000020886;ENSMUST00000218491	ENSMUSG00000020572	shared	liver-spec
chr12	32693784	32693883	59027	32819545	32853349	+	upstream	-125711	125662	Nampt	ENSMUST00000220200;ENSMUST00000020886;ENSMUST00000218491	ENSMUSG00000020572	shared	liver-spec
chr12	32709443	32709542	59027	32819545	32853349	+	upstream	-110053	110003	Nampt	ENSMUST00000220200;ENSMUST00000020886;ENSMUST00000218491	ENSMUSG00000020572	shared	macro-spec
chr12	32768521	32768620	59027	32819545	32853349	+	upstream	-50975	50925	Nampt	ENSMUST00000220200;ENSMUST00000020886;ENSMUST00000218491	ENSMUSG00000020572	shared	liver-spec
chr12	32854980	32855079	59027	32819545	32853349	+	downstream	35485	1631	Nampt	ENSMUST00000220200;ENSMUST00000020886;ENSMUST00000218491	ENSMUSG00000020572	shared	macro-spec
chr12	32856989	32857088	59027	32819545	32853349	+	downstream	37493	3640	Nampt	ENSMUST00000220200;ENSMUST00000020886;ENSMUST00000218491	ENSMUSG00000020572	shared	macro-spec
chr12	34989726	34989825	75456	34984761	34986436	+	downstream	5015	3290	Prps1l1	ENSMUST00000134550	ENSMUSG00000092305	liver-spec	liver-spec
chr12	35026163	35026262	217463	35047186	35147479	+	upstream	-20974	20924	Snx13	NA	ENSMUSG00000020590	macro-spec	macro-spec
chr12	35283841	35283940	751520	35194811	35194897	-	upstream	-88993	88944	Mir680-3	NA	ENSMUSG00000076253	liver-spec	liver-spec
chr12	35284602	35284701	751520	35194811	35194897	-	upstream	-89755	89705	Mir680-3	NA	ENSMUSG00000076253	liver-spec	liver-spec
chr12	35294883	35294982	751520	35194811	35194897	-	upstream	-100035	99986	Mir680-3	NA	ENSMUSG00000076253	liver-spec	liver-spec
chr12	35827054	35827153	403205	35925620	35949736	+	upstream	-98516	98467	Agr3	ENSMUST00000042101;ENSMUST00000154042	ENSMUSG00000036231	macro-spec	macro-spec
chr12	35833471	35833570	403205	35925620	35949736	+	upstream	-92100	92050	Agr3	ENSMUST00000042101;ENSMUST00000154042	ENSMUSG00000036231	macro-spec	macro-spec
chr12	51845076	51845175	207304	51743722	51829536	-	upstream	-15590	15540	Hectd1	NA	ENSMUSG00000035247	liver-spec	liver-spec
chr12	51865355	51865454	320487	51875871	51971321	-	downstream	105917	10417	Heatr5a	ENSMUST00000040583;ENSMUST00000220369;ENSMUST00000218847;ENSMUST00000217966;ENSMUST00000219641;ENSMUST00000218186;ENSMUST00000218254;ENSMUST00000219277	ENSMUSG00000035181	macro-spec	macro-spec
chr12	52396560	52396659	102638611	52475739	52480609	-	downstream	83999	79080	Gm35135	NA	ENSMUSG00000111982	liver-spec	liver-spec
chr12	52448483	52448582	102638611	52475739	52480609	-	downstream	32077	27157	Gm35135	NA	ENSMUSG00000111982	liver-spec	liver-spec
chr12	52464767	52464866	102638611	52475739	52480609	-	downstream	15793	10873	Gm35135	NA	ENSMUSG00000111982	liver-spec	liver-spec
chr12	54382250	54382349	665239	54388042	54391318	-	downstream	9018	5693	Gm7550	NA	NA	liver-spec	liver-spec
chr12	55426485	55426584	26443	55384222	55418454	+	downstream	42312	8031	Psma6	NA	ENSMUSG00000021024	liver-spec	liver-spec
chr12	55464925	55465024	18035	55489410	55492647	-	downstream	27673	24386	Nfkbia	ENSMUST00000021413;ENSMUST00000219869	ENSMUSG00000021025	shared	macro-spec
chr12	55467200	55467299	18035	55489410	55492647	-	downstream	25397	22111	Nfkbia	ENSMUST00000021413;ENSMUST00000219869	ENSMUSG00000021025	shared	macro-spec
chr12	55473988	55474087	18035	55489410	55492647	-	downstream	18609	15323	Nfkbia	ENSMUST00000021413;ENSMUST00000219869	ENSMUSG00000021025	shared	shared
chr12	55474000	55474099	18035	55489410	55492647	-	downstream	18597	15311	Nfkbia	ENSMUST00000021413;ENSMUST00000219869	ENSMUSG00000021025	shared	shared
chr12	64603122	64603221	623046	64471330	64474690	-	upstream	-128482	128432	Fscb	ENSMUST00000059833	ENSMUSG00000043060	macro-spec	macro-spec
chr12	69364341	69364440	66244	69310522	69357165	-	upstream	-7225	7176	Nemf	NA	ENSMUSG00000020982	liver-spec	liver-spec
chr12	69367743	69367842	11845	69372150	69373783	+	upstream	-4358	4308	Arf6	ENSMUST00000050063	ENSMUSG00000044147	liver-spec	liver-spec
chr12	69447794	69447893	76062	69464787	69475550	-	downstream	27706	16894	5830428M24Rik	NA	ENSMUSG00000113035	macro-spec	macro-spec
chr12	69486343	69486442	76062	69464787	69475550	-	upstream	-10842	10793	5830428M24Rik	NA	ENSMUSG00000113035	macro-spec	macro-spec
chr12	69502172	69502271	76062	69464787	69475550	-	upstream	-26672	26622	5830428M24Rik	NA	ENSMUSG00000113035	macro-spec	macro-spec
chr12	69503793	69503892	76062	69464787	69475550	-	upstream	-28292	28243	5830428M24Rik	NA	ENSMUSG00000113035	macro-spec	macro-spec
chr12	69516511	69516610	76062	69464787	69475550	-	upstream	-41010	40961	5830428M24Rik	NA	ENSMUSG00000113035	macro-spec	macro-spec
chr12	69538130	69538229	207965	69577628	69583110	-	downstream	44930	39399	Vcpkmt	NA	ENSMUSG00000049882	macro-spec	macro-spec
chr12	69989103	69989202	64010	69965012	69987002	-	upstream	-2150	2101	Sav1	ENSMUST00000021467;ENSMUST00000220735;ENSMUST00000222827	ENSMUSG00000021067	macro-spec	macro-spec
chr12	70707798	70707897	319710	70825514	70902234	+	upstream	-117666	117617	Frmd6	NA	ENSMUSG00000048285	shared	liver-spec
chr12	70713475	70713574	319710	70825514	70902234	+	upstream	-111990	111940	Frmd6	NA	ENSMUSG00000048285	shared	macro-spec
chr12	70968785	70968884	56444	70937857	70964718	+	downstream	30977	4067	Actr10	ENSMUST00000021479;ENSMUST00000220582;ENSMUST00000220770;ENSMUST00000222291;ENSMUST00000223549;ENSMUST00000221165;ENSMUST00000221583;ENSMUST00000220452	ENSMUSG00000021076	liver-spec	liver-spec
chr12	71355316	71355415	67348	71383154	71384208	-	downstream	28842	27739	1700083H02Rik	NA	ENSMUSG00000100668	liver-spec	liver-spec
chr12	71569020	71569119	73815	71488285	71556133	+	downstream	80785	12887	4930404H11Rik	NA	ENSMUSG00000113630	macro-spec	macro-spec
chr12	73423535	73423634	380765	73364075	73409557	-	upstream	-14027	13978	D830013O20Rik	NA	ENSMUSG00000056359	macro-spec	macro-spec
chr12	73445020	73445119	380765	73364075	73409557	-	upstream	-35513	35463	D830013O20Rik	NA	ENSMUSG00000056359	macro-spec	macro-spec
chr12	73779467	73779566	18755	73584796	73778185	+	downstream	194720	1282	Prkch	NA	ENSMUSG00000021108	macro-spec	macro-spec
chr12	75304325	75304424	80837	75308322	75401456	+	upstream	-3948	3898	Rhoj	NA	ENSMUSG00000046768	macro-spec	macro-spec
chr12	77502067	77502166	53618	77238125	77476338	+	downstream	263991	25729	Fut8	NA	ENSMUSG00000021065	liver-spec	liver-spec
chr12	78215643	78215742	268566	78226379	78684772	+	upstream	-10687	10637	Gphn	NA	ENSMUSG00000047454	liver-spec	liver-spec
chr12	79017410	79017509	268567	78961795	79007627	-	upstream	-9833	9783	Tmem229b	NA	ENSMUSG00000046157	macro-spec	macro-spec
chr12	80084023	80084122	12192	80107754	80113013	-	downstream	28941	23632	Zfp36l1	ENSMUST00000021552;ENSMUST00000219642;ENSMUST00000218835;ENSMUST00000165114	ENSMUSG00000021127	liver-spec	liver-spec
chr12	80103714	80103813	12192	80107754	80113013	-	downstream	9249	3941	Zfp36l1	ENSMUST00000021552;ENSMUST00000219642;ENSMUST00000218835;ENSMUST00000165114	ENSMUSG00000021127	liver-spec	liver-spec
chr12	80885425	80885524	217684	80790510	80880835	+	downstream	94964	4590	Susd6	NA	ENSMUSG00000021133	macro-spec	macro-spec
chr12	80931546	80931645	67340	80923432	80924449	-	upstream	-7147	7097	1700052I22Rik	NA	ENSMUSG00000101912	liver-spec	liver-spec
chr12	81188551	81188650	64075	81026808	81186414	+	downstream	161792	2137	Smoc1	NA	ENSMUSG00000021136	liver-spec	liver-spec
chr12	81189792	81189891	64075	81026808	81186414	+	downstream	163034	3378	Smoc1	NA	ENSMUSG00000021136	liver-spec	liver-spec
chr12	82086022	82086121	217692	82169320	82451786	+	upstream	-83248	83199	Sipa1l1	NA	ENSMUSG00000042700	liver-spec	liver-spec
chr12	83923402	83923501	18222	83794034	83921934	-	upstream	-1518	1468	Numb	NA	ENSMUSG00000021224	liver-spec	liver-spec
chr12	84748288	84748387	67963	84754562	84773152	-	downstream	24814	6175	Npc2	NA	ENSMUSG00000021242	macro-spec	macro-spec
chr12	84752228	84752327	67963	84754562	84773152	-	downstream	20874	2235	Npc2	NA	ENSMUSG00000021242	macro-spec	macro-spec
chr12	85397474	85397573	68581	85340614	85374847	-	upstream	-22677	22627	Tmed10	NA	ENSMUSG00000021248	macro-spec	macro-spec
chr12	85424042	85424141	68581	85340614	85374847	-	upstream	-49245	49195	Tmed10	NA	ENSMUSG00000021248	macro-spec	macro-spec
chr12	85437717	85437816	14281	85473890	85477273	+	upstream	-36124	36074	Fos	NA	ENSMUSG00000021250	shared	macro-spec
chr12	85455171	85455270	14281	85473890	85477273	+	upstream	-18670	18620	Fos	NA	ENSMUSG00000021250	shared	macro-spec
chr12	85455298	85455397	14281	85473890	85477273	+	upstream	-18542	18493	Fos	NA	ENSMUSG00000021250	shared	liver-spec
chr12	85468800	85468899	14281	85473890	85477273	+	upstream	-5040	4991	Fos	NA	ENSMUSG00000021250	shared	macro-spec
chr12	85486243	85486342	14281	85473890	85477273	+	downstream	12402	8970	Fos	NA	ENSMUSG00000021250	shared	liver-spec
chr12	85489242	85489341	14281	85473890	85477273	+	downstream	15402	11969	Fos	NA	ENSMUSG00000021250	shared	macro-spec
chr12	85490451	85490550	14281	85473890	85477273	+	downstream	16610	13178	Fos	NA	ENSMUSG00000021250	shared	macro-spec
chr12	85498005	85498104	14281	85473890	85477273	+	downstream	24164	20732	Fos	NA	ENSMUSG00000021250	shared	macro-spec
chr12	85510664	85510763	14281	85473890	85477273	+	downstream	36824	33391	Fos	NA	ENSMUSG00000021250	shared	macro-spec
chr12	85513728	85513827	14281	85473890	85477273	+	downstream	39888	36455	Fos	NA	ENSMUSG00000021250	shared	macro-spec
chr12	85519663	85519762	14281	85473890	85477273	+	downstream	45822	42390	Fos	NA	ENSMUSG00000021250	shared	macro-spec
chr12	85521836	85521935	14281	85473890	85477273	+	downstream	47996	44563	Fos	NA	ENSMUSG00000021250	shared	macro-spec
chr12	85523676	85523775	14281	85473890	85477273	+	downstream	49836	46403	Fos	NA	ENSMUSG00000021250	shared	macro-spec
chr12	85648118	85648217	81703	85599027	85639878	+	downstream	49141	8240	Jdp2	NA	ENSMUSG00000034271	macro-spec	macro-spec
chr12	85659509	85659608	81703	85599027	85639878	+	downstream	60531	19631	Jdp2	NA	ENSMUSG00000034271	macro-spec	macro-spec
chr12	85666573	85666672	53314	85686669	85709087	+	upstream	-20047	19997	Batf	ENSMUST00000040536;ENSMUST00000222781	ENSMUSG00000034266	macro-spec	macro-spec
chr12	85670242	85670341	53314	85686669	85709087	+	upstream	-16377	16328	Batf	ENSMUST00000040536;ENSMUST00000222781	ENSMUSG00000034266	macro-spec	macro-spec
chr12	85712808	85712907	53314	85686669	85709087	+	downstream	26189	3721	Batf	ENSMUST00000040536;ENSMUST00000222781	ENSMUSG00000034266	macro-spec	macro-spec
chr12	86801169	86801268	627607	86734369	86763797	+	downstream	66849	37372	Lrrc74a	ENSMUST00000223308;ENSMUST00000222180;ENSMUST00000223197;ENSMUST00000095527	ENSMUSG00000059114	liver-spec	liver-spec
chr12	86802207	86802306	627607	86734369	86763797	+	downstream	67887	38410	Lrrc74a	ENSMUST00000223308;ENSMUST00000222180;ENSMUST00000223197;ENSMUST00000095527	ENSMUSG00000059114	liver-spec	liver-spec
chr12	86833800	86833899	238330	86880701	86884798	-	downstream	50948	46802	Irf2bpl	ENSMUST00000038422	ENSMUSG00000034168	shared	macro-spec
chr12	86836730	86836829	238330	86880701	86884798	-	downstream	48018	43872	Irf2bpl	ENSMUST00000038422	ENSMUSG00000034168	shared	liver-spec
chr12	86888611	86888710	238330	86880701	86884798	-	upstream	-3862	3813	Irf2bpl	ENSMUST00000038422	ENSMUSG00000034168	shared	liver-spec
chr12	86889512	86889611	238330	86880701	86884798	-	upstream	-4764	4714	Irf2bpl	ENSMUST00000038422	ENSMUSG00000034168	shared	liver-spec
chr12	86894598	86894697	238330	86880701	86884798	-	upstream	-9850	9800	Irf2bpl	ENSMUST00000038422	ENSMUSG00000034168	shared	liver-spec
chr12	86894751	86894850	238330	86880701	86884798	-	upstream	-10002	9953	Irf2bpl	ENSMUST00000038422	ENSMUSG00000034168	shared	macro-spec
chr12	86897334	86897433	238330	86880701	86884798	-	upstream	-12586	12536	Irf2bpl	ENSMUST00000038422	ENSMUSG00000034168	shared	shared
chr12	86897386	86897485	238330	86880701	86884798	-	upstream	-12638	12588	Irf2bpl	ENSMUST00000038422	ENSMUSG00000034168	shared	shared
chr12	87391474	87391573	20773	87305058	87388355	-	upstream	-3169	3119	Sptlc2	NA	ENSMUSG00000021036	macro-spec	macro-spec
chr12	98283326	98283425	14744	98268635	98276644	+	downstream	14741	6682	Gpr65	ENSMUST00000075072	ENSMUSG00000021886	macro-spec	macro-spec
chr12	99097336	99097435	67639	99161277	99162808	-	downstream	65422	63842	4930474N09Rik	NA	ENSMUSG00000113210	liver-spec	liver-spec
chr12	100168314	100168413	217827	100125452	100159653	-	upstream	-8711	8661	Nrde2	ENSMUST00000021596;ENSMUST00000223314;ENSMUST00000221954	ENSMUSG00000021179	macro-spec	macro-spec
chr12	100184139	100184238	100038378	100187968	100193540	+	upstream	-3780	3730	Gm10433	NA	ENSMUSG00000072884	macro-spec	macro-spec
chr12	102043993	102044092	51786	101975988	102006424	+	downstream	68054	37569	Cpsf2	NA	ENSMUSG00000041781	liver-spec	liver-spec
chr12	102445510	102445609	19141	102394084	102439813	-	upstream	-5747	5697	Lgmn	NA	ENSMUSG00000021190	macro-spec	macro-spec
chr12	103282040	103282139	100504156	103310975	103317065	+	upstream	-28885	28836	Fam181a	ENSMUST00000191218;ENSMUST00000189885;ENSMUST00000179363	ENSMUSG00000096753	liver-spec	liver-spec
chr12	103660199	103660298	12401	103646630	103657212	-	upstream	-3036	2987	Serpina6	ENSMUST00000044159;ENSMUST00000152517	ENSMUSG00000060807	liver-spec	liver-spec
chr12	104337101	104337200	20714	104338486	104346144	+	upstream	-1336	1286	Serpina3k	ENSMUST00000043058	ENSMUSG00000058207	liver-spec	liver-spec
chr12	108711092	108711191	70059	108678711	108702315	-	upstream	-8827	8777	Degs2	NA	ENSMUSG00000021263	liver-spec	liver-spec
chr12	109799004	109799103	100040724	109729764	109749460	+	downstream	69290	49544	Mirg	NA	ENSMUSG00000097391	liver-spec	liver-spec
chr12	109856586	109856685	100040724	109729764	109749460	+	downstream	126872	107126	Mirg	NA	ENSMUSG00000097391	liver-spec	liver-spec
chr12	109972550	109972649	67280	110151654	110158077	-	downstream	185477	179005	3110009F21Rik	NA	ENSMUSG00000113331	liver-spec	liver-spec
chr12	110024484	110024583	67280	110151654	110158077	-	downstream	133543	127071	3110009F21Rik	NA	ENSMUSG00000113331	liver-spec	liver-spec
chr12	110220645	110220744	353504	110275385	110278172	-	downstream	57478	54641	Dio3os	NA	ENSMUSG00000113581	liver-spec	liver-spec
chr12	110224346	110224445	353504	110275385	110278172	-	downstream	53776	50940	Dio3os	NA	ENSMUSG00000113581	liver-spec	liver-spec
chr12	110244772	110244871	353504	110275385	110278172	-	downstream	33350	30514	Dio3os	NA	ENSMUSG00000113581	liver-spec	liver-spec
chr12	110845288	110845387	66709	110841029	110843804	+	downstream	4309	1484	4921507G05Rik	NA	ENSMUSG00000097650	macro-spec	macro-spec
chr12	111437241	111437340	21928	111442469	111455018	+	upstream	-5179	5129	Tnfaip2	NA	ENSMUSG00000021281	shared	macro-spec
chr12	111440920	111441019	21928	111442469	111455018	+	upstream	-1499	1450	Tnfaip2	NA	ENSMUSG00000021281	shared	liver-spec
chr12	111911272	111911371	21981	111828457	111908110	-	upstream	-3212	3162	Ppp1r13b	NA	ENSMUSG00000021285	liver-spec	liver-spec
chr12	112096396	112096495	104816	112106679	112127559	+	upstream	-10233	10184	Aspg	ENSMUST00000223457;ENSMUST00000079400;ENSMUST00000223412;ENSMUST00000221091;ENSMUST00000220719;ENSMUST00000223184;ENSMUST00000222645;ENSMUST00000222970	ENSMUSG00000037686	liver-spec	liver-spec
chr12	112317274	112317373	100504733	112411023	112423212	-	downstream	105888	93650	A730018C14Rik	NA	ENSMUSG00000047828	liver-spec	liver-spec
chr12	112587531	112587630	70435	112588784	112615557	+	upstream	-1204	1154	Inf2	NA	ENSMUSG00000037679	liver-spec	liver-spec
chr12	112895005	112895104	16450	112907819	112929776	-	downstream	34722	12715	Jag2	ENSMUST00000075827;ENSMUST00000223304;ENSMUST00000221454;ENSMUST00000220855;ENSMUST00000223140;ENSMUST00000221696;ENSMUST00000221647;ENSMUST00000220771;ENSMUST00000221320;ENSMUST00000222402	ENSMUSG00000002799	macro-spec	macro-spec
chr12	112897735	112897834	16450	112907819	112929776	-	downstream	31992	9985	Jag2	ENSMUST00000075827;ENSMUST00000223304;ENSMUST00000221454;ENSMUST00000220855;ENSMUST00000223140;ENSMUST00000221696;ENSMUST00000221647;ENSMUST00000220771;ENSMUST00000221320;ENSMUST00000222402	ENSMUSG00000002799	macro-spec	macro-spec
chr12	117479111	117479210	217944	117516479	117759737	+	upstream	-37319	37269	Rapgef5	NA	ENSMUSG00000041992	macro-spec	macro-spec
chr12	117481214	117481313	217944	117516479	117759737	+	upstream	-35215	35166	Rapgef5	NA	ENSMUSG00000041992	macro-spec	macro-spec
chr12	118367532	118367631	20688	118234933	118301440	-	upstream	-66142	66092	Sp4	NA	ENSMUSG00000025323	liver-spec	liver-spec
chr12	119028398	119028497	77706	118867824	118966421	-	upstream	-62027	61977	Abcb5	NA	ENSMUSG00000072791	macro-spec	macro-spec
chr12	119051320	119051419	77706	118867824	118966421	-	upstream	-84949	84899	Abcb5	NA	ENSMUSG00000072791	macro-spec	macro-spec
chr12	119090229	119090328	320910	119158022	119238802	-	downstream	148524	67694	Itgb8	NA	ENSMUSG00000025321	macro-spec	macro-spec
chr12	119101698	119101797	320910	119158022	119238802	-	downstream	137054	56225	Itgb8	NA	ENSMUSG00000025321	macro-spec	macro-spec
chr12	119107898	119107997	320910	119158022	119238802	-	downstream	130854	50025	Itgb8	NA	ENSMUSG00000025321	macro-spec	macro-spec
chr12	119110230	119110329	320910	119158022	119238802	-	downstream	128522	47693	Itgb8	NA	ENSMUSG00000025321	macro-spec	macro-spec
chr12	119113921	119114020	320910	119158022	119238802	-	downstream	124832	44002	Itgb8	NA	ENSMUSG00000025321	macro-spec	macro-spec
chr12	119138092	119138191	320910	119158022	119238802	-	downstream	100660	19831	Itgb8	NA	ENSMUSG00000025321	macro-spec	macro-spec
chr12	119139810	119139909	320910	119158022	119238802	-	downstream	98942	18113	Itgb8	NA	ENSMUSG00000025321	macro-spec	macro-spec
chr12	119146566	119146665	320910	119158022	119238802	-	downstream	92186	11357	Itgb8	NA	ENSMUSG00000025321	macro-spec	macro-spec
chr12	119147960	119148059	320910	119158022	119238802	-	downstream	90792	9963	Itgb8	NA	ENSMUSG00000025321	macro-spec	macro-spec
chr12	119313125	119313224	238455	119314270	119469987	+	upstream	-1096	1046	Macc1	ENSMUST00000222784;ENSMUST00000221917;ENSMUST00000222058;ENSMUST00000221866;ENSMUST00000048880	ENSMUSG00000041886	macro-spec	macro-spec
chr12	119484115	119484214	238455	119314270	119469987	+	downstream	169894	14128	Macc1	ENSMUST00000222784;ENSMUST00000221917;ENSMUST00000222058;ENSMUST00000221866;ENSMUST00000048880	ENSMUSG00000041886	macro-spec	macro-spec
chr13	5302304	5302403	71867	5855508	5858092	-	downstream	555738	553105	1700016G22Rik	NA	ENSMUSG00000100625	shared	macro-spec
chr13	5774151	5774250	71867	5855508	5858092	-	downstream	83892	81258	1700016G22Rik	NA	ENSMUSG00000100625	shared	macro-spec
chr13	5785633	5785732	71867	5855508	5858092	-	downstream	72410	69776	1700016G22Rik	NA	ENSMUSG00000100625	shared	macro-spec
chr13	5789431	5789530	71867	5855508	5858092	-	downstream	68612	65978	1700016G22Rik	NA	ENSMUSG00000100625	shared	macro-spec
chr13	5802688	5802787	71867	5855508	5858092	-	downstream	55354	52721	1700016G22Rik	NA	ENSMUSG00000100625	shared	macro-spec
chr13	5803699	5803798	71867	5855508	5858092	-	downstream	54344	51710	1700016G22Rik	NA	ENSMUSG00000100625	shared	macro-spec
chr13	5803837	5803936	71867	5855508	5858092	-	downstream	54206	51572	1700016G22Rik	NA	ENSMUSG00000100625	shared	liver-spec
chr13	5804758	5804857	71867	5855508	5858092	-	downstream	53284	50651	1700016G22Rik	NA	ENSMUSG00000100625	shared	macro-spec
chr13	5828755	5828854	71867	5855508	5858092	-	downstream	29288	26654	1700016G22Rik	NA	ENSMUSG00000100625	shared	macro-spec
chr13	5837389	5837488	71867	5855508	5858092	-	downstream	20654	18020	1700016G22Rik	NA	ENSMUSG00000100625	shared	macro-spec
chr13	5845730	5845829	71867	5855508	5858092	-	downstream	12312	9679	1700016G22Rik	NA	ENSMUSG00000100625	shared	macro-spec
chr13	6109274	6109373	23849	5861482	5870394	+	downstream	247842	238880	Klf6	ENSMUST00000000080;ENSMUST00000222857;ENSMUST00000221734	ENSMUSG00000000078	macro-spec	macro-spec
chr13	6700523	6700622	56421	6579768	6648777	-	upstream	-51795	51746	Pfkp	NA	ENSMUSG00000021196	macro-spec	macro-spec
chr13	13524101	13524200	18073	13437551	13512269	+	downstream	86599	11832	Nid1	ENSMUST00000005532;ENSMUST00000222142;ENSMUST00000222436	ENSMUSG00000005397	shared	macro-spec
chr13	13525972	13526071	18073	13437551	13512269	+	downstream	88471	13703	Nid1	ENSMUST00000005532;ENSMUST00000222142;ENSMUST00000222436	ENSMUSG00000005397	shared	macro-spec
chr13	13529382	13529481	18073	13437551	13512269	+	downstream	91881	17113	Nid1	ENSMUST00000005532;ENSMUST00000222142;ENSMUST00000222436	ENSMUSG00000005397	shared	liver-spec
chr13	13569765	13569864	17101	13590397	13778803	+	upstream	-20583	20533	Lyst	NA	ENSMUSG00000019726	liver-spec	liver-spec
chr13	13589203	13589302	17101	13590397	13778803	+	upstream	-1145	1095	Lyst	NA	ENSMUSG00000019726	liver-spec	liver-spec
chr13	16269925	16270024	16323	16011851	16031621	+	downstream	258123	238304	Inhba	NA	ENSMUSG00000041324	liver-spec	liver-spec
chr13	16281964	16282063	16323	16011851	16031621	+	downstream	270163	250343	Inhba	NA	ENSMUSG00000041324	liver-spec	liver-spec
chr13	16291929	16292028	16323	16011851	16031621	+	downstream	280127	260308	Inhba	NA	ENSMUSG00000041324	liver-spec	liver-spec
chr13	16633632	16633731	192136	16857472	17694769	-	downstream	1061087	223741	Sugct	ENSMUST00000068545;ENSMUST00000221598;ENSMUST00000220514;ENSMUST00000221138;ENSMUST00000221467	ENSMUSG00000055137	liver-spec	liver-spec
chr13	20784493	20784592	27052	20794113	21036617	+	upstream	-9571	9521	Aoah	ENSMUST00000021757;ENSMUST00000223364;ENSMUST00000221982;ENSMUST00000222135	ENSMUSG00000021322	macro-spec	macro-spec
chr13	20787642	20787741	27052	20794113	21036617	+	upstream	-6421	6372	Aoah	ENSMUST00000021757;ENSMUST00000223364;ENSMUST00000221982;ENSMUST00000222135	ENSMUSG00000021322	macro-spec	macro-spec
chr13	21237032	21237131	19720	21179445	21194724	+	downstream	57637	42308	Trim27	NA	ENSMUSG00000021326	liver-spec	liver-spec
chr13	21263146	21263245	14780	21286429	21292731	-	downstream	29535	23184	Gpx5	NA	ENSMUSG00000004344	liver-spec	liver-spec
chr13	21974693	21974792	195236	21981194	21988734	+	upstream	-6452	6402	Pom121l2	ENSMUST00000117882;ENSMUST00000017126	ENSMUSG00000016982	liver-spec	liver-spec
chr13	23453599	23453698	12231	23456992	23465901	-	downstream	12253	3294	Btn1a1	NA	ENSMUSG00000000706	liver-spec	liver-spec
chr13	23517635	23517734	69386	23531050	23531519	+	upstream	-13366	13316	H4c8	ENSMUST00000102972	ENSMUSG00000060981	liver-spec	liver-spec
chr13	23730642	23730741	50708	23738808	23740367	+	upstream	-8116	8067	H1f2	ENSMUST00000040914	ENSMUSG00000036181	liver-spec	liver-spec
chr13	23836785	23836884	105355	23839434	23860716	+	upstream	-2600	2550	Slc17a3	NA	ENSMUSG00000036083	liver-spec	liver-spec
chr13	24791450	24791549	79555	24801657	24816197	+	upstream	-10157	10108	BC005537	NA	ENSMUSG00000019132	macro-spec	macro-spec
chr13	30657938	30658037	105352	30659999	30711231	+	upstream	-2011	1962	Dusp22	NA	ENSMUSG00000069255	macro-spec	macro-spec
chr13	30987837	30987936	66482	30813919	30974093	-	upstream	-13793	13744	Exoc2	NA	ENSMUSG00000021357	macro-spec	macro-spec
chr13	31179345	31179444	73924	31213410	31241086	-	downstream	61692	33966	4930401O12Rik	NA	ENSMUSG00000087460	liver-spec	liver-spec
chr13	31481501	31481600	15220	31556134	31560976	+	upstream	-74584	74534	Foxq1	NA	ENSMUSG00000038415	liver-spec	liver-spec
chr13	31547651	31547750	15220	31556134	31560976	+	upstream	-8434	8384	Foxq1	NA	ENSMUSG00000038415	liver-spec	liver-spec
chr13	32555233	32555332	238564	32700827	32783954	-	downstream	228672	145495	Mylk4	NA	ENSMUSG00000044951	liver-spec	liver-spec
chr13	32794812	32794911	78903	32802038	32822609	+	upstream	-7176	7127	Wrnip1	ENSMUST00000021832;ENSMUST00000220560;ENSMUST00000229351;ENSMUST00000221066;ENSMUST00000230949	ENSMUSG00000021400	liver-spec	liver-spec
chr13	32827399	32827498	78903	32802038	32822609	+	downstream	25410	4790	Wrnip1	ENSMUST00000021832;ENSMUST00000220560;ENSMUST00000229351;ENSMUST00000221066;ENSMUST00000230949	ENSMUSG00000021400	liver-spec	liver-spec
chr13	34462791	34462890	73102	34179158	34345182	-	upstream	-117658	117609	Slc22a23	NA	ENSMUSG00000038267	liver-spec	liver-spec
chr13	34464278	34464377	73102	34179158	34345182	-	upstream	-119146	119096	Slc22a23	NA	ENSMUSG00000038267	liver-spec	liver-spec
chr13	34550685	34550784	66895	34627834	34653486	-	downstream	102752	77050	Pxdc1	NA	ENSMUSG00000021411	liver-spec	liver-spec
chr13	36736489	36736588	68404	36725361	36735131	-	upstream	-1407	1358	Nrn1	NA	ENSMUSG00000039114	liver-spec	liver-spec
chr13	37218831	37218930	17084	37345208	37419036	+	upstream	-126328	126278	Ly86	ENSMUST00000021860;ENSMUST00000225716	ENSMUSG00000021423	shared	macro-spec
chr13	37460504	37460603	17084	37345208	37419036	+	downstream	115346	41468	Ly86	ENSMUST00000021860;ENSMUST00000225716	ENSMUSG00000021423	shared	liver-spec
chr13	37538028	37538127	17084	37345208	37419036	+	downstream	192870	118992	Ly86	ENSMUST00000021860;ENSMUST00000225716	ENSMUSG00000021423	shared	liver-spec
chr13	37598360	37598459	17084	37345208	37419036	+	downstream	253202	179324	Ly86	ENSMUST00000021860;ENSMUST00000225716	ENSMUSG00000021423	shared	liver-spec
chr13	37633085	37633184	68750	37778400	37952005	+	upstream	-145266	145216	Rreb1	NA	ENSMUSG00000039087	shared	liver-spec
chr13	37678992	37679091	68750	37778400	37952005	+	upstream	-99358	99309	Rreb1	NA	ENSMUSG00000039087	shared	macro-spec
chr13	37680397	37680496	68750	37778400	37952005	+	upstream	-97954	97904	Rreb1	NA	ENSMUSG00000039087	shared	macro-spec
chr13	37689398	37689497	68750	37778400	37952005	+	upstream	-88952	88903	Rreb1	NA	ENSMUSG00000039087	shared	liver-spec
chr13	37732506	37732605	68750	37778400	37952005	+	upstream	-45844	45795	Rreb1	NA	ENSMUSG00000039087	shared	liver-spec
chr13	41230504	41230603	54326	41182381	41220405	-	upstream	-10149	10099	Elovl2	NA	ENSMUSG00000021364	macro-spec	macro-spec
chr13	41662902	41663001	621976	41605907	41641355	+	downstream	57045	21547	Tmem170b	ENSMUST00000221694;ENSMUST00000129449	ENSMUSG00000087370	macro-spec	macro-spec
chr13	42244672	42244771	13614	42301476	42307990	+	upstream	-56754	56705	Edn1	ENSMUST00000021796	ENSMUSG00000021367	macro-spec	macro-spec
chr13	42245887	42245986	13614	42301476	42307990	+	upstream	-55540	55490	Edn1	ENSMUST00000021796	ENSMUSG00000021367	macro-spec	macro-spec
chr13	42248865	42248964	13614	42301476	42307990	+	upstream	-52562	52512	Edn1	ENSMUST00000021796	ENSMUSG00000021367	macro-spec	macro-spec
chr13	42258612	42258711	13614	42301476	42307990	+	upstream	-42814	42765	Edn1	ENSMUST00000021796	ENSMUSG00000021367	macro-spec	macro-spec
chr13	42262416	42262515	13614	42301476	42307990	+	upstream	-39010	38961	Edn1	ENSMUST00000021796	ENSMUSG00000021367	macro-spec	macro-spec
chr13	42328916	42329015	13614	42301476	42307990	+	downstream	27490	20926	Edn1	ENSMUST00000021796	ENSMUSG00000021367	macro-spec	macro-spec
chr13	42363316	42363415	13614	42301476	42307990	+	downstream	61890	55326	Edn1	ENSMUST00000021796	ENSMUSG00000021367	macro-spec	macro-spec
chr13	42367867	42367966	13614	42301476	42307990	+	downstream	66440	59877	Edn1	ENSMUST00000021796	ENSMUSG00000021367	macro-spec	macro-spec
chr13	42372419	42372518	13614	42301476	42307990	+	downstream	70992	64429	Edn1	ENSMUST00000021796	ENSMUSG00000021367	macro-spec	macro-spec
chr13	42374368	42374467	13614	42301476	42307990	+	downstream	72942	66378	Edn1	ENSMUST00000021796	ENSMUSG00000021367	macro-spec	macro-spec
chr13	42377624	42377723	13614	42301476	42307990	+	downstream	76198	69634	Edn1	ENSMUST00000021796	ENSMUSG00000021367	macro-spec	macro-spec
chr13	42392921	42393020	13614	42301476	42307990	+	downstream	91494	84931	Edn1	ENSMUST00000021796	ENSMUSG00000021367	macro-spec	macro-spec
chr13	42394659	42394758	13614	42301476	42307990	+	downstream	93232	86669	Edn1	ENSMUST00000021796	ENSMUSG00000021367	macro-spec	macro-spec
chr13	42491961	42492060	13614	42301476	42307990	+	downstream	190534	183971	Edn1	ENSMUST00000021796	ENSMUSG00000021367	macro-spec	macro-spec
chr13	42574339	42574438	218194	42680623	43138526	+	upstream	-106235	106185	Phactr1	NA	ENSMUSG00000054728	macro-spec	macro-spec
chr13	42576089	42576188	218194	42680623	43138526	+	upstream	-104485	104435	Phactr1	NA	ENSMUSG00000054728	macro-spec	macro-spec
chr13	43305197	43305296	328232	43195245	43304172	-	upstream	-1074	1025	Gfod1	ENSMUST00000055341;ENSMUST00000222779	ENSMUSG00000051335	liver-spec	liver-spec
chr13	43775387	43775486	12522	43784775	43803132	+	upstream	-9339	9289	Cd83	ENSMUST00000015540;ENSMUST00000221359	ENSMUSG00000015396	macro-spec	macro-spec
chr13	43778659	43778758	12522	43784775	43803132	+	upstream	-6067	6017	Cd83	ENSMUST00000015540;ENSMUST00000221359	ENSMUSG00000015396	macro-spec	macro-spec
chr13	44065831	44065930	328235	44121167	44125179	+	upstream	-55287	55237	Gm5083	NA	ENSMUSG00000089815	liver-spec	liver-spec
chr13	44306616	44306715	100503592	44185760	44216487	-	upstream	-90179	90129	A330076C08Rik	NA	ENSMUSG00000113186	liver-spec	liver-spec
chr13	44339384	44339483	69491	44439712	44469030	+	upstream	-100278	100229	1700029N11Rik	NA	ENSMUSG00000098144	shared	liver-spec
chr13	44504621	44504720	69491	44439712	44469030	+	downstream	64958	35591	1700029N11Rik	NA	ENSMUSG00000098144	shared	macro-spec
chr13	44507091	44507190	69491	44439712	44469030	+	downstream	67428	38061	1700029N11Rik	NA	ENSMUSG00000098144	shared	macro-spec
chr13	46021081	46021180	20238	45549755	45965008	-	upstream	-56122	56073	Atxn1	NA	ENSMUSG00000046876	liver-spec	liver-spec
chr13	47250745	47250844	218215	47122656	47247991	+	downstream	128138	2754	Rnf144b	NA	ENSMUSG00000038068	liver-spec	liver-spec
chr13	48552250	48552349	387244	48538179	48538272	-	upstream	-14028	13978	Mirlet7a-1	NA	ENSMUSG00000065421	liver-spec	liver-spec
chr13	49177998	49178097	18081	49187485	49196244	+	upstream	-9437	9388	Ninj1	NA	ENSMUSG00000037966	macro-spec	macro-spec
chr13	49409992	49410091	75678	49421249	49464573	+	upstream	-11207	11158	Ippk	NA	ENSMUSG00000021385	macro-spec	macro-spec
chr13	51073097	51073196	20729	51100880	51152546	+	upstream	-27734	27684	Spin1	NA	ENSMUSG00000021395	liver-spec	liver-spec
chr13	51634224	51634323	66197	51645232	51650660	+	upstream	-10958	10909	Cks2	ENSMUST00000075853	ENSMUSG00000062248	shared	macro-spec
chr13	51635830	51635929	66197	51645232	51650660	+	upstream	-9352	9303	Cks2	ENSMUST00000075853	ENSMUSG00000062248	shared	liver-spec
chr13	51638863	51638962	66197	51645232	51650660	+	upstream	-6320	6270	Cks2	ENSMUST00000075853	ENSMUSG00000062248	shared	macro-spec
chr13	52022078	52022177	74050	52096741	52124158	+	upstream	-74613	74564	4921525O09Rik	NA	ENSMUSG00000113211	liver-spec	liver-spec
chr13	52025685	52025784	74050	52096741	52124158	+	upstream	-71007	70957	4921525O09Rik	NA	ENSMUSG00000113211	liver-spec	liver-spec
chr13	52180098	52180197	74050	52096741	52124158	+	downstream	83407	55940	4921525O09Rik	NA	ENSMUSG00000113211	liver-spec	liver-spec
chr13	52572440	52572539	20963	52583173	52648792	+	upstream	-10683	10634	Syk	NA	ENSMUSG00000021457	macro-spec	macro-spec
chr13	52580661	52580760	20963	52583173	52648792	+	upstream	-2463	2413	Syk	NA	ENSMUSG00000021457	macro-spec	macro-spec
chr13	52651916	52652015	20963	52583173	52648792	+	downstream	68793	3124	Syk	NA	ENSMUSG00000021457	macro-spec	macro-spec
chr13	52766415	52766514	105404	52729615	52757205	-	upstream	-9259	9210	BB123696	NA	NA	liver-spec	liver-spec
chr13	52805714	52805813	11992	52835119	52929681	-	downstream	123917	29306	Auh	NA	ENSMUSG00000021460	shared	macro-spec
chr13	52822566	52822665	11992	52835119	52929681	-	downstream	107065	12454	Auh	NA	ENSMUSG00000021460	shared	macro-spec
chr13	52832606	52832705	11992	52835119	52929681	-	downstream	97025	2414	Auh	NA	ENSMUSG00000021460	shared	liver-spec
chr13	52985740	52985839	18030	52967209	52981073	-	upstream	-4717	4667	Nfil3	ENSMUST00000071065	ENSMUSG00000056749	macro-spec	macro-spec
chr13	54425475	54425574	73666	54458837	54468849	-	downstream	43325	33263	Thoc3	ENSMUST00000026990;ENSMUST00000151158;ENSMUST00000135404	ENSMUSG00000025872	liver-spec	liver-spec
chr13	55184569	55184668	14186	55152640	55168759	+	downstream	31978	15810	Fgfr4	NA	ENSMUSG00000005320	macro-spec	macro-spec
chr13	55185911	55186010	14186	55152640	55168759	+	downstream	33320	17152	Fgfr4	NA	ENSMUSG00000005320	macro-spec	macro-spec
chr13	55187053	55187152	14186	55152640	55168759	+	downstream	34462	18294	Fgfr4	NA	ENSMUSG00000005320	macro-spec	macro-spec
chr13	55189648	55189747	18193	55209782	55318325	+	upstream	-20084	20035	Nsd1	ENSMUST00000224973;ENSMUST00000099490;ENSMUST00000224156;ENSMUST00000224338;ENSMUST00000224918;ENSMUST00000225194;ENSMUST00000225982;ENSMUST00000224693;ENSMUST00000225169;ENSMUST00000223894;ENSMUST00000225405	ENSMUSG00000021488	shared	macro-spec
chr13	55190166	55190265	18193	55209782	55318325	+	upstream	-19566	19517	Nsd1	ENSMUST00000224973;ENSMUST00000099490;ENSMUST00000224156;ENSMUST00000224338;ENSMUST00000224918;ENSMUST00000225194;ENSMUST00000225982;ENSMUST00000224693;ENSMUST00000225169;ENSMUST00000223894;ENSMUST00000225405	ENSMUSG00000021488	shared	liver-spec
chr13	55391771	55391870	20505	55398187	55415592	+	upstream	-6367	6317	Slc34a1	NA	ENSMUSG00000021490	liver-spec	liver-spec
chr13	55429349	55429448	58992	55417958	55426793	-	upstream	-2605	2556	F12	NA	ENSMUSG00000021492	shared	shared
chr13	55429416	55429515	58992	55417958	55426793	-	upstream	-2673	2623	F12	NA	ENSMUSG00000021492	shared	shared
chr13	56183698	56183797	212937	56173704	56178885	-	upstream	-4863	4813	Tifab	ENSMUST00000169652;ENSMUST00000225063	ENSMUSG00000049625	macro-spec	macro-spec
chr13	56434531	56434630	328258	56438355	56474239	+	upstream	-3775	3725	Slc25a48	ENSMUST00000021971	ENSMUSG00000021509	liver-spec	liver-spec
chr13	56558912	56559011	16841	56542464	56548502	-	upstream	-10460	10410	Lect2	NA	ENSMUSG00000021539	liver-spec	liver-spec
chr13	56599604	56599703	21810	56609523	56639562	+	upstream	-9869	9820	Tgfbi	NA	ENSMUSG00000035493	macro-spec	macro-spec
chr13	58123488	58123587	77134	58125879	58128556	-	downstream	5018	2292	Hnrnpa0	ENSMUST00000007980	ENSMUSG00000007836	liver-spec	liver-spec
chr13	62908266	62908365	14121	62864753	62888282	-	upstream	-20034	19984	Fbp1	NA	ENSMUSG00000069805	liver-spec	liver-spec
chr13	64401175	64401274	13039	64359337	64370890	-	upstream	-30334	30285	Ctsl	NA	ENSMUSG00000021477	liver-spec	liver-spec
chr13	64401793	64401892	105278	64432314	64441773	+	upstream	-30472	30422	Cdk20	ENSMUST00000021939;ENSMUST00000223011;ENSMUST00000223121;ENSMUST00000220992;ENSMUST00000222576;ENSMUST00000222562;ENSMUST00000222470;ENSMUST00000223419;ENSMUST00000223279	ENSMUSG00000021483	macro-spec	macro-spec
chr13	64422134	64422233	105278	64432314	64441773	+	upstream	-10130	10081	Cdk20	ENSMUST00000021939;ENSMUST00000223011;ENSMUST00000223121;ENSMUST00000220992;ENSMUST00000222576;ENSMUST00000222562;ENSMUST00000222470;ENSMUST00000223419;ENSMUST00000223279	ENSMUSG00000021483	macro-spec	macro-spec
chr13	65241364	65241463	97895	65177111	65205977	-	upstream	-35437	35387	Nlrp4f	NA	ENSMUSG00000032999	liver-spec	liver-spec
chr13	75221768	75221867	18548	75089826	75134861	+	downstream	131992	86907	Pcsk1	ENSMUST00000022075;ENSMUST00000135349;ENSMUST00000222727	ENSMUSG00000021587	macro-spec	macro-spec
chr13	75653263	75653362	751556	75644896	75645171	+	downstream	8416	8092	Mir682	NA	ENSMUSG00000076236	liver-spec	liver-spec
chr13	75788221	75788320	192657	75706757	75772364	+	downstream	81513	15857	Ell2	ENSMUST00000001583;ENSMUST00000220572;ENSMUST00000222194;ENSMUST00000221432;ENSMUST00000223535;ENSMUST00000222853;ENSMUST00000222892;ENSMUST00000222564;ENSMUST00000221979	ENSMUSG00000001542	shared	macro-spec
chr13	75789586	75789685	192657	75706757	75772364	+	downstream	82879	17222	Ell2	ENSMUST00000001583;ENSMUST00000220572;ENSMUST00000222194;ENSMUST00000221432;ENSMUST00000223535;ENSMUST00000222853;ENSMUST00000222892;ENSMUST00000222564;ENSMUST00000221979	ENSMUSG00000001542	shared	macro-spec
chr13	75799028	75799127	192657	75706757	75772364	+	downstream	92321	26664	Ell2	ENSMUST00000001583;ENSMUST00000220572;ENSMUST00000222194;ENSMUST00000221432;ENSMUST00000223535;ENSMUST00000222853;ENSMUST00000222892;ENSMUST00000222564;ENSMUST00000221979	ENSMUSG00000001542	shared	liver-spec
chr13	75823394	75823493	93692	75839868	75850154	+	upstream	-16424	16375	Glrx	ENSMUST00000022082;ENSMUST00000223120;ENSMUST00000220523;ENSMUST00000222530	ENSMUSG00000021591	macro-spec	macro-spec
chr13	75825125	75825224	93692	75839868	75850154	+	upstream	-14694	14644	Glrx	ENSMUST00000022082;ENSMUST00000223120;ENSMUST00000220523;ENSMUST00000222530	ENSMUSG00000021591	macro-spec	macro-spec
chr13	82949726	82949825	100628621	82698275	82698333	-	upstream	-251443	251393	Mir3961	NA	ENSMUSG00000106655	macro-spec	macro-spec
chr13	90513991	90514090	435376	90883433	90905355	-	downstream	391315	369343	Atp6ap1l	NA	ENSMUSG00000078958	macro-spec	macro-spec
chr13	90516011	90516110	435376	90883433	90905355	-	downstream	389295	367323	Atp6ap1l	NA	ENSMUSG00000078958	macro-spec	macro-spec
chr13	93238104	93238203	100715	93146282	93192385	-	upstream	-45769	45719	Tent2	ENSMUST00000225868;ENSMUST00000048702;ENSMUST00000223975;ENSMUST00000226081;ENSMUST00000224545;ENSMUST00000224464	ENSMUSG00000042167	liver-spec	liver-spec
chr13	93648813	93648912	64918	93655720	93674302	-	downstream	25440	6808	Bhmt2	ENSMUST00000015941	ENSMUSG00000042118	liver-spec	liver-spec
chr13	95554118	95554217	14063	95511732	95525227	-	upstream	-28941	28891	F2rl1	NA	ENSMUSG00000021678	liver-spec	liver-spec
chr13	96743068	96743167	625662	96748272	96910039	+	upstream	-5154	5105	Ankrd31	ENSMUST00000208758;ENSMUST00000207464;ENSMUST00000208004	ENSMUSG00000109561	liver-spec	liver-spec
chr13	96963014	96963113	218476	96924689	96950906	+	downstream	38375	12108	Gcnt4	ENSMUST00000171324	ENSMUSG00000091387	liver-spec	liver-spec
chr13	96980720	96980819	218476	96924689	96950906	+	downstream	56081	29814	Gcnt4	ENSMUST00000171324	ENSMUSG00000091387	liver-spec	liver-spec
chr13	96983379	96983478	218476	96924689	96950906	+	downstream	58739	32473	Gcnt4	ENSMUST00000171324	ENSMUSG00000091387	liver-spec	liver-spec
chr13	97300304	97300403	13803	97241105	97253034	+	downstream	59249	47270	Enc1	ENSMUST00000041623	ENSMUSG00000041773	liver-spec	liver-spec
chr13	97510902	97511001	100039691	97434970	97497007	+	downstream	75982	13895	Lncenc1	NA	ENSMUSG00000078952	macro-spec	macro-spec
chr13	97853413	97853512	110596	97899469	98206439	-	downstream	352977	45957	Arhgef28	NA	ENSMUSG00000021662	liver-spec	liver-spec
chr13	98955758	98955857	69382	98984085	98984565	-	downstream	28757	28228	H2bl1	ENSMUST00000054425	ENSMUSG00000045022	liver-spec	liver-spec
chr13	100843522	100843621	69048	100802648	100833427	-	upstream	-10145	10095	Slc30a5	NA	ENSMUSG00000021629	liver-spec	liver-spec
chr13	101523685	101523784	71174	101254294	101462208	+	downstream	269440	61477	4933416M06Rik	NA	ENSMUSG00000100733	macro-spec	macro-spec
chr13	101635879	101635978	18708	101680563	101768217	-	downstream	132289	44585	Pik3r1	NA	ENSMUSG00000041417	shared	liver-spec
chr13	101654975	101655074	18708	101680563	101768217	-	downstream	113193	25489	Pik3r1	NA	ENSMUSG00000041417	shared	macro-spec
chr13	101655904	101656003	18708	101680563	101768217	-	downstream	112263	24560	Pik3r1	NA	ENSMUSG00000041417	shared	macro-spec
chr13	101812043	101812142	18708	101680563	101768217	-	upstream	-43875	43826	Pik3r1	NA	ENSMUSG00000041417	shared	macro-spec
chr13	101905784	101905883	18708	101680563	101768217	-	upstream	-137617	137567	Pik3r1	NA	ENSMUSG00000041417	shared	macro-spec
chr13	101907939	101908038	18708	101680563	101768217	-	upstream	-139771	139722	Pik3r1	NA	ENSMUSG00000041417	shared	macro-spec
chr13	101909215	101909314	18708	101680563	101768217	-	upstream	-141047	140998	Pik3r1	NA	ENSMUSG00000041417	shared	macro-spec
chr13	101924688	101924787	18708	101680563	101768217	-	upstream	-156521	156471	Pik3r1	NA	ENSMUSG00000041417	shared	liver-spec
chr13	101980331	101980430	18708	101680563	101768217	-	upstream	-212163	212114	Pik3r1	NA	ENSMUSG00000041417	shared	liver-spec
chr13	102625557	102625656	17079	102693558	102739629	+	upstream	-67952	67902	Cd180	NA	ENSMUSG00000021624	liver-spec	liver-spec
chr13	104285957	104286056	108154	104287835	104496695	+	upstream	-1829	1779	Adamts6	NA	ENSMUSG00000046169	liver-spec	liver-spec
chr13	105300002	105300101	71816	105130001	105294815	-	upstream	-5237	5187	Rnf180	NA	ENSMUSG00000021720	macro-spec	macro-spec
chr13	110541667	110541766	20620	110395046	110400844	+	downstream	146670	140823	Plk2	ENSMUST00000022212;ENSMUST00000224489;ENSMUST00000223756;ENSMUST00000225340;ENSMUST00000225156	ENSMUSG00000021701	macro-spec	macro-spec
chr13	110560712	110560811	20620	110395046	110400844	+	downstream	165716	159868	Plk2	ENSMUST00000022212;ENSMUST00000224489;ENSMUST00000223756;ENSMUST00000225340;ENSMUST00000225156	ENSMUSG00000021701	macro-spec	macro-spec
chr13	110562902	110563001	20620	110395046	110400844	+	downstream	167906	162058	Plk2	ENSMUST00000022212;ENSMUST00000224489;ENSMUST00000223756;ENSMUST00000225340;ENSMUST00000225156	ENSMUSG00000021701	macro-spec	macro-spec
chr13	110568906	110569005	20620	110395046	110400844	+	downstream	173910	168062	Plk2	ENSMUST00000022212;ENSMUST00000224489;ENSMUST00000223756;ENSMUST00000225340;ENSMUST00000225156	ENSMUSG00000021701	macro-spec	macro-spec
chr13	110970834	110970933	75139	110903499	110908280	+	downstream	67385	62554	Gm38397	NA	ENSMUSG00000114472	macro-spec	macro-spec
chr13	111856499	111856598	102636620	111867936	111871937	+	upstream	-11388	11338	Gm15326	NA	ENSMUSG00000086111	liver-spec	liver-spec
chr13	112067423	112067522	102636620	111867936	111871937	+	downstream	199536	195486	Gm15326	NA	ENSMUSG00000086111	liver-spec	liver-spec
chr13	112130346	112130445	77318	112288451	112384002	+	upstream	-158055	158006	Ankrd55	NA	ENSMUSG00000049985	liver-spec	liver-spec
chr13	112152970	112153069	77318	112288451	112384002	+	upstream	-135431	135382	Ankrd55	NA	ENSMUSG00000049985	liver-spec	liver-spec
chr13	113418278	113418377	70917	113446288	113502844	-	downstream	84516	27911	4921509O07Rik	NA	ENSMUSG00000114790	macro-spec	macro-spec
chr13	113423993	113424092	70917	113446288	113502844	-	downstream	78802	22196	4921509O07Rik	NA	ENSMUSG00000114790	macro-spec	macro-spec
chr13	113433655	113433754	70917	113446288	113502844	-	downstream	69140	12534	4921509O07Rik	NA	ENSMUSG00000114790	macro-spec	macro-spec
chr13	113435217	113435316	70917	113446288	113502844	-	downstream	67578	10972	4921509O07Rik	NA	ENSMUSG00000114790	macro-spec	macro-spec
chr13	113509489	113509588	70917	113446288	113502844	-	upstream	-6694	6645	4921509O07Rik	NA	ENSMUSG00000114790	macro-spec	macro-spec
chr13	113589860	113589959	170625	113592179	113618564	-	downstream	28654	2220	Snx18	NA	ENSMUSG00000042364	macro-spec	macro-spec
chr13	114462936	114463035	14313	114452290	114458951	-	upstream	-4035	3985	Fst	NA	ENSMUSG00000021765	liver-spec	liver-spec
chr13	118538895	118538994	75890	118555360	118588704	+	upstream	-16416	16366	1700003P14Rik	NA	ENSMUSG00000100727	macro-spec	macro-spec
chr14	8095606	8095705	218699	8098211	8165117	+	upstream	-2555	2506	Pxk	NA	ENSMUSG00000033885	liver-spec	liver-spec
chr14	8174778	8174877	68263	8165996	8173025	-	upstream	-1803	1753	Pdhb	NA	ENSMUSG00000021748	liver-spec	liver-spec
chr14	14633106	14633205	218756	14702279	14799940	+	upstream	-69123	69074	Slc4a7	NA	ENSMUSG00000021733	macro-spec	macro-spec
chr14	14640573	14640672	218756	14702279	14799940	+	upstream	-61657	61607	Slc4a7	NA	ENSMUSG00000021733	macro-spec	macro-spec
chr14	17120852	17120951	100417973	17105561	17105876	+	downstream	15341	14976	Pou5f1-rs6	NA	NA	liver-spec	liver-spec
chr14	18903772	18903871	218793	18573575	18894267	-	upstream	-9555	9505	Ube2e2	NA	ENSMUSG00000058317	shared	macro-spec
chr14	18940231	18940330	218793	18573575	18894267	-	upstream	-46013	45964	Ube2e2	NA	ENSMUSG00000058317	shared	macro-spec
chr14	18963455	18963554	218793	18573575	18894267	-	upstream	-69237	69188	Ube2e2	NA	ENSMUSG00000058317	shared	liver-spec
chr14	20205908	20206007	16529	20140057	20181809	-	upstream	-24149	24099	Kcnk5	NA	ENSMUSG00000023243	liver-spec	liver-spec
chr14	20230277	20230376	74571	20261376	20269199	-	downstream	38873	31000	Kcnk16	ENSMUST00000225596;ENSMUST00000024155	ENSMUSG00000023387	liver-spec	liver-spec
chr14	25181582	25181681	75862	25139795	25143241	-	upstream	-38391	38341	4930572O13Rik	NA	ENSMUSG00000114916	liver-spec	liver-spec
chr14	25208455	25208554	75862	25139795	25143241	-	upstream	-65263	65214	4930572O13Rik	NA	ENSMUSG00000114916	liver-spec	liver-spec
chr14	27027705	27027804	171463	27038941	27107286	+	upstream	-11187	11137	Il17rd	ENSMUST00000035336;ENSMUST00000223942;ENSMUST00000225146;ENSMUST00000226105;ENSMUST00000225829	ENSMUSG00000040717	macro-spec	macro-spec
chr14	30631084	30631183	18753	30595354	30626210	-	upstream	-4924	4874	Prkcd	NA	ENSMUSG00000021948	macro-spec	macro-spec
chr14	30944370	30944469	16424	30929180	30943289	-	upstream	-1131	1081	Itih1	NA	ENSMUSG00000006529	shared	shared
chr14	30944402	30944501	16424	30929180	30943289	-	upstream	-1163	1113	Itih1	NA	ENSMUSG00000006529	shared	shared
chr14	30944927	30945026	16424	30929180	30943289	-	upstream	-1687	1638	Itih1	NA	ENSMUSG00000006529	shared	liver-spec
chr14	31467267	31467366	67011	31473578	31495040	-	downstream	27724	6212	Mettl6	ENSMUST00000227777;ENSMUST00000055303;ENSMUST00000227595;ENSMUST00000228181;ENSMUST00000228727;ENSMUST00000226986;ENSMUST00000227095;ENSMUST00000228309;ENSMUST00000228943;ENSMUST00000227852	ENSMUSG00000021891	macro-spec	macro-spec
chr14	34349163	34349262	69134	34351881	34355433	-	downstream	6221	2619	Fam25c	ENSMUST00000052126	ENSMUSG00000043681	liver-spec	liver-spec
chr14	34358008	34358107	69134	34351881	34355433	-	upstream	-2625	2575	Fam25c	ENSMUST00000052126	ENSMUSG00000043681	liver-spec	liver-spec
chr14	36971325	36971424	72972	36874936	36968777	-	upstream	-2597	2548	Ccser2	NA	ENSMUSG00000058690	liver-spec	liver-spec
chr14	41096537	41096636	69496	41072911	41092197	+	downstream	23675	4340	Dydc1	NA	ENSMUSG00000021790	liver-spec	liver-spec
chr14	41100769	41100868	11720	41105035	41124412	+	upstream	-4217	4167	Mat1a	ENSMUST00000225720;ENSMUST00000224514;ENSMUST00000047286	ENSMUSG00000037798	liver-spec	liver-spec
chr14	41102387	41102486	11720	41105035	41124412	+	upstream	-2599	2549	Mat1a	ENSMUST00000225720;ENSMUST00000224514;ENSMUST00000047286	ENSMUSG00000037798	liver-spec	liver-spec
chr14	41160834	41160933	17194	41151458	41159601	+	downstream	9426	1233	Mbl1	ENSMUST00000225792;ENSMUST00000047095	ENSMUSG00000037780	liver-spec	liver-spec
chr14	44148538	44148637	74954	44163169	44173828	-	downstream	25240	14532	4930503E14Rik	ENSMUST00000100688;ENSMUST00000226475;ENSMUST00000226164	ENSMUSG00000072595	macro-spec	macro-spec
chr14	45038148	45038247	19217	44988195	45003820	+	downstream	50003	34328	Ptger2	ENSMUST00000046891;ENSMUST00000227198	ENSMUSG00000037759	macro-spec	macro-spec
chr14	45049974	45050073	19217	44988195	45003820	+	downstream	61829	46154	Ptger2	ENSMUST00000046891;ENSMUST00000227198	ENSMUSG00000037759	macro-spec	macro-spec
chr14	45700368	45700467	114874	45588467	45658143	-	upstream	-42275	42225	Ddhd1	NA	ENSMUSG00000037697	liver-spec	liver-spec
chr14	46015910	46016009	114874	45588467	45658143	-	upstream	-357817	357767	Ddhd1	NA	ENSMUSG00000037697	liver-spec	liver-spec
chr14	47190818	47190917	14528	47153895	47189413	-	upstream	-1455	1405	Gch1	NA	ENSMUSG00000037580	liver-spec	liver-spec
chr14	47354225	47354324	16854	47367751	47386160	+	upstream	-13477	13427	Lgals3	NA	ENSMUSG00000050335	macro-spec	macro-spec
chr14	47361998	47362097	16854	47367751	47386160	+	upstream	-5703	5654	Lgals3	NA	ENSMUSG00000050335	macro-spec	macro-spec
chr14	47533806	47533905	78938	47450421	47531962	+	downstream	83435	1844	Fbxo34	NA	ENSMUSG00000037536	liver-spec	liver-spec
chr14	47638569	47638668	16709	47648448	47739894	+	upstream	-9830	9780	Ktn1	NA	ENSMUSG00000021843	macro-spec	macro-spec
chr14	50998345	50998444	75019	51007751	51010758	+	upstream	-9357	9307	Rnase10	ENSMUST00000164632;ENSMUST00000022424	ENSMUSG00000021872	shared	liver-spec
chr14	51004613	51004712	75019	51007751	51010758	+	upstream	-3089	3039	Rnase10	ENSMUST00000164632;ENSMUST00000022424	ENSMUSG00000021872	shared	macro-spec
chr14	51065156	51065255	404319	51070311	51071442	-	downstream	6236	5056	Olfr750	ENSMUST00000216202;ENSMUST00000048478	ENSMUSG00000035932	liver-spec	liver-spec
chr14	51089537	51089636	58809	51091077	51106151	+	upstream	-1491	1441	Rnase4	NA	ENSMUSG00000021876	liver-spec	liver-spec
chr14	51941602	51941701	497071	51921362	51922773	-	upstream	-18879	18829	Rnase13	ENSMUST00000089771	ENSMUSG00000068392	liver-spec	liver-spec
chr14	52591187	52591286	57269	52488791	52495749	-	upstream	-95487	95438	Olfr1507	ENSMUST00000206062;ENSMUST00000073571;ENSMUST00000206069;ENSMUST00000205963;ENSMUST00000206931	ENSMUSG00000059887	macro-spec	macro-spec
chr14	54233324	54233423	13135	54235479	54254104	-	downstream	20730	2056	Dad1	ENSMUST00000022781;ENSMUST00000128231	ENSMUSG00000022174	macro-spec	macro-spec
chr14	54720234	54720333	50934	54722209	54781946	-	downstream	61662	1876	Slc7a8	ENSMUST00000022787;ENSMUST00000226646	ENSMUSG00000022180	liver-spec	liver-spec
chr14	55557151	55557250	28199	55560006	55570065	+	upstream	-2806	2756	Dcaf11	NA	ENSMUSG00000022214	liver-spec	liver-spec
chr14	57910598	57910697	68514	57916261	57999262	-	downstream	88614	5564	Micu2	NA	ENSMUSG00000021973	macro-spec	macro-spec
chr14	58761346	58761445	67932	59133040	59142893	-	downstream	381497	371595	1700129C05Rik	NA	ENSMUSG00000021977	liver-spec	liver-spec
chr14	59157071	59157170	380907	59158503	59178749	-	downstream	21629	1333	Gm5142	ENSMUST00000224214;ENSMUST00000066558	ENSMUSG00000053868	liver-spec	liver-spec
chr14	60324256	60324355	219135	60265228	60302370	+	downstream	59078	21886	Mtmr6	NA	ENSMUSG00000021987	macro-spec	macro-spec
chr14	60444137	60444236	72125	60373259	60388197	+	downstream	70927	55940	Amer2	NA	ENSMUSG00000021986	macro-spec	macro-spec
chr14	61124778	61124877	50720	61138457	61240695	+	upstream	-13629	13580	Sacs	NA	ENSMUSG00000048279	liver-spec	liver-spec
chr14	61861616	61861715	668253	61602839	61682373	-	upstream	-179293	179243	Dleu2	NA	ENSMUSG00000097589	macro-spec	macro-spec
chr14	61970288	61970387	668253	61602839	61682373	-	upstream	-287965	287915	Dleu2	NA	ENSMUSG00000097589	macro-spec	macro-spec
chr14	61971481	61971580	668253	61602839	61682373	-	upstream	-289157	289108	Dleu2	NA	ENSMUSG00000097589	macro-spec	macro-spec
chr14	64632489	64632588	16554	64647265	64809617	+	upstream	-14727	14677	Kif13b	NA	ENSMUSG00000060012	liver-spec	liver-spec
chr14	65343720	65343819	380912	65358389	65398930	+	upstream	-14619	14570	Zfp395	NA	ENSMUSG00000034522	liver-spec	liver-spec
chr14	65890562	65890661	67179	65837302	65866607	+	downstream	53310	23955	Ccdc25	ENSMUST00000022614;ENSMUST00000225823;ENSMUST00000226027	ENSMUSG00000022035	liver-spec	liver-spec
chr14	66561717	66561816	11549	66635251	66771168	+	upstream	-73485	73435	Adra1a	NA	ENSMUSG00000045875	macro-spec	macro-spec
chr14	66573924	66574023	11549	66635251	66771168	+	upstream	-61277	61228	Adra1a	NA	ENSMUSG00000045875	macro-spec	macro-spec
chr14	66873420	66873519	432870	66868850	66871723	+	downstream	4620	1697	Gm5464	NA	ENSMUSG00000075553	macro-spec	macro-spec
chr14	70062260	70062359	73523	69840420	70059918	+	downstream	221890	2342	Pebp4	ENSMUST00000022678	ENSMUSG00000022085	macro-spec	macro-spec
chr14	70353562	70353661	213053	70303469	70351425	-	upstream	-2187	2137	Slc39a14	NA	ENSMUSG00000022094	shared	liver-spec
chr14	70354834	70354933	213053	70303469	70351425	-	upstream	-3459	3409	Slc39a14	NA	ENSMUSG00000022094	shared	macro-spec
chr14	70367848	70367947	57746	70372477	70429383	-	downstream	61485	4530	Piwil2	ENSMUST00000048129;ENSMUST00000226229;ENSMUST00000226426	ENSMUSG00000033644	macro-spec	macro-spec
chr14	70370648	70370747	57746	70372477	70429383	-	downstream	58685	1730	Piwil2	ENSMUST00000048129;ENSMUST00000226229;ENSMUST00000226426	ENSMUSG00000033644	macro-spec	macro-spec
chr14	70792758	70792857	13449	70773272	70778495	+	downstream	19536	14263	Dok2	NA	ENSMUSG00000022102	macro-spec	macro-spec
chr14	70797169	70797268	13449	70773272	70778495	+	downstream	23946	18674	Dok2	NA	ENSMUSG00000022102	macro-spec	macro-spec
chr14	73398421	73398520	16432	73362226	73385289	-	upstream	-13181	13132	Itm2b	ENSMUST00000022704;ENSMUST00000226722;ENSMUST00000227454;ENSMUST00000228707;ENSMUST00000228637	ENSMUSG00000022108	macro-spec	macro-spec
chr14	73442091	73442190	16432	73362226	73385289	-	upstream	-56851	56802	Itm2b	ENSMUST00000022704;ENSMUST00000226722;ENSMUST00000227454;ENSMUST00000228707;ENSMUST00000228637	ENSMUSG00000022108	macro-spec	macro-spec
chr14	74996703	74996802	100043169	74975086	74987104	+	downstream	21666	9599	Gm4278	NA	ENSMUSG00000115019	macro-spec	macro-spec
chr14	75065290	75065389	271221	75016027	75052532	+	downstream	49313	12758	Rubcnl	ENSMUST00000036072;ENSMUST00000228689	ENSMUSG00000034959	macro-spec	macro-spec
chr14	75066228	75066327	271221	75016027	75052532	+	downstream	50251	13696	Rubcnl	ENSMUST00000036072;ENSMUST00000228689	ENSMUSG00000034959	macro-spec	macro-spec
chr14	75069489	75069588	70859	75084303	75130881	-	downstream	61343	14715	Lrrc63	ENSMUST00000022574	ENSMUSG00000021997	macro-spec	macro-spec
chr14	75233173	75233272	18826	75131101	75230842	+	downstream	102121	2331	Lcp1	NA	ENSMUSG00000021998	liver-spec	liver-spec
chr14	75790618	75790717	67554	75760117	75787037	-	upstream	-3631	3581	Slc25a30	ENSMUST00000022580;ENSMUST00000226574;ENSMUST00000227621;ENSMUST00000227894;ENSMUST00000228528;ENSMUST00000228379	ENSMUSG00000022003	liver-spec	liver-spec
chr14	75793266	75793365	67554	75760117	75787037	-	upstream	-6279	6229	Slc25a30	ENSMUST00000022580;ENSMUST00000226574;ENSMUST00000227621;ENSMUST00000227894;ENSMUST00000228528;ENSMUST00000228379	ENSMUSG00000022003	liver-spec	liver-spec
chr14	75803131	75803230	67554	75760117	75787037	-	upstream	-16143	16094	Slc25a30	ENSMUST00000022580;ENSMUST00000226574;ENSMUST00000227621;ENSMUST00000227894;ENSMUST00000228528;ENSMUST00000228379	ENSMUSG00000022003	liver-spec	liver-spec
chr14	75808024	75808123	67554	75760117	75787037	-	upstream	-21037	20987	Slc25a30	ENSMUST00000022580;ENSMUST00000226574;ENSMUST00000227621;ENSMUST00000227894;ENSMUST00000228528;ENSMUST00000228379	ENSMUSG00000022003	liver-spec	liver-spec
chr14	75834345	75834444	100043189	75843379	75844964	-	downstream	10570	8935	Gm4285	NA	NA	shared	shared
chr14	75834433	75834532	100043189	75843379	75844964	-	downstream	10482	8847	Gm4285	NA	NA	shared	shared
chr14	75837569	75837668	100043189	75843379	75844964	-	downstream	7346	5711	Gm4285	NA	NA	shared	macro-spec
chr14	76152513	76152612	27275	76110891	76137379	+	downstream	41671	15134	Nufip1	ENSMUST00000022586	ENSMUSG00000022009	liver-spec	liver-spec
chr14	76567398	76567497	72661	76532814	76556889	-	upstream	-10559	10509	Serp2	NA	ENSMUSG00000052584	liver-spec	liver-spec
chr14	76755677	76755776	73883	76760131	76762217	+	upstream	-4405	4355	4930431P22Rik	NA	ENSMUSG00000115709	shared	macro-spec
chr14	76817493	76817592	73883	76760131	76762217	+	downstream	57411	55276	4930431P22Rik	NA	ENSMUSG00000115709	shared	liver-spec
chr14	76819749	76819848	73883	76760131	76762217	+	downstream	59667	57532	4930431P22Rik	NA	ENSMUSG00000115709	shared	liver-spec
chr14	76828952	76829051	73883	76760131	76762217	+	downstream	68871	66735	4930431P22Rik	NA	ENSMUSG00000115709	shared	liver-spec
chr14	76875817	76875916	73883	76760131	76762217	+	downstream	115735	113600	4930431P22Rik	NA	ENSMUSG00000115709	shared	liver-spec
chr14	76942164	76942263	210808	77024200	77036904	-	downstream	94690	81937	Lacc1	NA	ENSMUSG00000044350	macro-spec	macro-spec
chr14	78383525	78383624	21943	78277445	78308043	-	upstream	-75531	75482	Tnfsf11	ENSMUST00000022592	ENSMUSG00000022015	liver-spec	liver-spec
chr14	89609907	89610006	74967	90126891	90269760	+	upstream	-516935	516885	4930474H20Rik	NA	ENSMUSG00000115001	liver-spec	liver-spec
chr14	89633819	89633918	74967	90126891	90269760	+	upstream	-493023	492973	4930474H20Rik	NA	ENSMUSG00000115001	liver-spec	liver-spec
chr14	100285859	100285958	16597	99870632	100284679	-	upstream	-1229	1180	Klf12	ENSMUST00000228216;ENSMUST00000228612;ENSMUST00000226205;ENSMUST00000226774;ENSMUST00000226544;ENSMUST00000097079	ENSMUSG00000072294	liver-spec	liver-spec
chr14	100324570	100324669	16597	99870632	100284679	-	upstream	-39941	39891	Klf12	ENSMUST00000228216;ENSMUST00000228612;ENSMUST00000226205;ENSMUST00000226774;ENSMUST00000226544;ENSMUST00000097079	ENSMUSG00000072294	liver-spec	liver-spec
chr14	100352960	100353059	16597	99870632	100284679	-	upstream	-68331	68281	Klf12	ENSMUST00000228216;ENSMUST00000228612;ENSMUST00000226205;ENSMUST00000226774;ENSMUST00000226544;ENSMUST00000097079	ENSMUSG00000072294	liver-spec	liver-spec
chr14	100459110	100459209	16597	99870632	100284679	-	upstream	-174481	174431	Klf12	ENSMUST00000228216;ENSMUST00000228612;ENSMUST00000226205;ENSMUST00000226774;ENSMUST00000226544;ENSMUST00000097079	ENSMUSG00000072294	liver-spec	liver-spec
chr14	102835416	102835515	239217	102976581	102982637	-	downstream	147171	141066	Kctd12	ENSMUST00000184744;ENSMUST00000183756	ENSMUSG00000098557	macro-spec	macro-spec
chr14	105675131	105675230	380930	105589476	105632054	+	downstream	85704	43077	9330188P03Rik	NA	ENSMUSG00000115149	macro-spec	macro-spec
chr14	105744299	105744398	380930	105589476	105632054	+	downstream	154872	112245	9330188P03Rik	NA	ENSMUSG00000115149	macro-spec	macro-spec
chr14	113933897	113933996	75822	114831965	114861327	+	upstream	-898019	897969	4930524C18Rik	NA	ENSMUSG00000115320	liver-spec	liver-spec
chr14	115042161	115042260	723905	115043671	115043754	+	upstream	-1461	1411	Mir17	NA	ENSMUSG00000065508	liver-spec	liver-spec
chr14	118089421	118089520	76355	118111911	118132755	-	downstream	43285	22391	Tgds	NA	ENSMUSG00000022130	shared	liver-spec
chr14	118098450	118098549	76355	118111911	118132755	-	downstream	34255	13362	Tgds	NA	ENSMUSG00000022130	shared	macro-spec
chr14	120263395	120263494	105559	120275669	120431697	+	upstream	-12225	12175	Mbnl2	NA	ENSMUSG00000022139	macro-spec	macro-spec
chr14	120832183	120832282	70572	120911224	120947999	+	upstream	-78992	78942	Ipo5	NA	ENSMUSG00000030662	liver-spec	liver-spec
chr14	121427279	121427378	56643	121459621	121505252	-	downstream	77924	32243	Slc15a1	NA	ENSMUSG00000025557	macro-spec	macro-spec
chr14	121437433	121437532	56643	121459621	121505252	-	downstream	67770	22089	Slc15a1	NA	ENSMUSG00000025557	macro-spec	macro-spec
chr15	3229102	3229201	20363	3268547	3280508	+	upstream	-39395	39346	Selenop	NA	ENSMUSG00000064373	liver-spec	liver-spec
chr15	3232652	3232751	20363	3268547	3280508	+	upstream	-35845	35796	Selenop	NA	ENSMUSG00000064373	liver-spec	liver-spec
chr15	3236493	3236592	20363	3268547	3280508	+	upstream	-32005	31955	Selenop	NA	ENSMUSG00000064373	liver-spec	liver-spec
chr15	3251068	3251167	20363	3268547	3280508	+	upstream	-17429	17380	Selenop	NA	ENSMUSG00000064373	liver-spec	liver-spec
chr15	3608305	3608404	14600	3317760	3583492	-	upstream	-24862	24813	Ghr	NA	ENSMUSG00000055737	liver-spec	liver-spec
chr15	5126617	5126716	67281	5116645	5119140	+	downstream	10021	7477	Rpl37	ENSMUST00000045356;ENSMUST00000227635;ENSMUST00000227463;ENSMUST00000226758;ENSMUST00000227674;ENSMUST00000227111	ENSMUSG00000041841	macro-spec	macro-spec
chr15	5347917	5348016	19219	5206661	5244187	-	upstream	-103779	103730	Ptger4	NA	ENSMUSG00000039942	macro-spec	macro-spec
chr15	5431324	5431423	71432	5496266	5594984	+	upstream	-64892	64843	5430437J10Rik	ENSMUST00000211750;ENSMUST00000228069;ENSMUST00000227355	ENSMUSG00000110018	macro-spec	macro-spec
chr15	5432203	5432302	71432	5496266	5594984	+	upstream	-64014	63964	5430437J10Rik	ENSMUST00000211750;ENSMUST00000228069;ENSMUST00000227355	ENSMUSG00000110018	macro-spec	macro-spec
chr15	5446547	5446646	71432	5496266	5594984	+	upstream	-49670	49620	5430437J10Rik	ENSMUST00000211750;ENSMUST00000228069;ENSMUST00000227355	ENSMUSG00000110018	macro-spec	macro-spec
chr15	5708623	5708722	71432	5496266	5594984	+	downstream	212406	113639	5430437J10Rik	ENSMUST00000211750;ENSMUST00000228069;ENSMUST00000227355	ENSMUSG00000110018	macro-spec	macro-spec
chr15	7085210	7085309	16880	7090614	7197489	+	upstream	-5354	5305	Lifr	NA	ENSMUSG00000054263	macro-spec	macro-spec
chr15	7088974	7089073	16880	7090614	7197489	+	upstream	-1590	1541	Lifr	NA	ENSMUSG00000054263	macro-spec	macro-spec
chr15	9533404	9533503	16197	9505788	9530176	-	upstream	-3278	3228	Il7r	ENSMUST00000228782;ENSMUST00000003981;ENSMUST00000227234;ENSMUST00000228673	ENSMUSG00000003882	macro-spec	macro-spec
chr15	10442436	10442535	78244	10446756	10470516	-	downstream	28030	4221	Dnajc21	NA	ENSMUSG00000044224	macro-spec	macro-spec
chr15	19857557	19857656	102639102	19185373	19203329	+	downstream	672233	654228	Gm35496	NA	ENSMUSG00000115803	macro-spec	macro-spec
chr15	25269791	25269890	70350	25363277	25413764	-	downstream	143924	93387	Basp1	ENSMUST00000058845;ENSMUST00000228597	ENSMUSG00000045763	macro-spec	macro-spec
chr15	25485501	25485600	432939	25415022	25464362	+	downstream	70528	21139	Gm48957	NA	NA	liver-spec	liver-spec
chr15	28159179	28159278	110082	28203752	28472052	+	upstream	-44524	44474	Dnah5	ENSMUST00000067048	ENSMUSG00000022262	liver-spec	liver-spec
chr15	31407525	31407624	252967	31441211	31453737	-	downstream	46163	33587	Ropn1l	NA	ENSMUSG00000022236	liver-spec	liver-spec
chr15	31564150	31564249	69574	31565389	31590119	+	upstream	-1189	1140	Cmbl	NA	ENSMUSG00000022235	liver-spec	liver-spec
chr15	34046895	34046994	67154	34082694	34145624	+	upstream	-35750	35700	Mtdh	NA	ENSMUSG00000022255	macro-spec	macro-spec
chr15	34067408	34067507	67154	34082694	34145624	+	upstream	-15236	15187	Mtdh	NA	ENSMUSG00000022255	macro-spec	macro-spec
chr15	36334415	36334514	30945	36239933	36283147	-	upstream	-51317	51268	Rnf19a	NA	ENSMUSG00000022280	macro-spec	macro-spec
chr15	36367455	36367554	30945	36239933	36283147	-	upstream	-84357	84308	Rnf19a	NA	ENSMUSG00000022280	macro-spec	macro-spec
chr15	36395075	36395174	68839	36477668	36496820	-	downstream	101696	82494	Ankrd46	ENSMUST00000228630;ENSMUST00000057486;ENSMUST00000228601;ENSMUST00000226506;ENSMUST00000228941	ENSMUSG00000048307	liver-spec	liver-spec
chr15	36831754	36831853	22631	36770770	36796929	-	upstream	-34875	34825	Ywhaz	NA	ENSMUSG00000022285	liver-spec	liver-spec
chr15	36899014	36899113	68036	36997027	37007773	-	downstream	108709	97914	Zfp706	ENSMUST00000078976;ENSMUST00000226257;ENSMUST00000226453;ENSMUST00000226671;ENSMUST00000228275	ENSMUSG00000062397	liver-spec	liver-spec
chr15	38431759	38431858	54375	38487427	38519266	-	downstream	87458	55569	Azin1	NA	ENSMUSG00000037458	liver-spec	liver-spec
chr15	38602353	38602452	69679	38549343	38594934	-	upstream	-7468	7419	2310043O21Rik	NA	ENSMUSG00000102106	macro-spec	macro-spec
chr15	38710328	38710427	105463124	38713483	38728516	-	downstream	18138	3056	Gm45924	NA	ENSMUSG00000115620	macro-spec	macro-spec
chr15	39150337	39150436	223499	39112865	39146856	+	downstream	37521	3481	Dcaf13	NA	ENSMUSG00000022300	liver-spec	liver-spec
chr15	41916893	41916992	223513	41864076	41869720	-	upstream	-47222	47173	Abra	ENSMUST00000054742	ENSMUSG00000042895	liver-spec	liver-spec
chr15	50403883	50403982	83925	50654752	50890463	-	downstream	486531	250770	Trps1	NA	ENSMUSG00000038679	macro-spec	macro-spec
chr15	50417757	50417856	83925	50654752	50890463	-	downstream	472657	236896	Trps1	NA	ENSMUSG00000038679	macro-spec	macro-spec
chr15	50649822	50649921	83925	50654752	50890463	-	downstream	240591	4831	Trps1	NA	ENSMUSG00000038679	macro-spec	macro-spec
chr15	55265833	55265932	97998	55112317	55259271	+	downstream	153565	6562	Deptor	NA	ENSMUSG00000022419	liver-spec	liver-spec
chr15	55280937	55281036	97998	55112317	55259271	+	downstream	168669	21666	Deptor	NA	ENSMUSG00000022419	liver-spec	liver-spec
chr15	55303278	55303377	12818	55307750	55520803	+	upstream	-4422	4373	Col14a1	NA	ENSMUSG00000022371	liver-spec	liver-spec
chr15	55923185	55923284	20649	55636388	55906949	-	upstream	-16285	16236	Sntb1	NA	ENSMUSG00000060429	liver-spec	liver-spec
chr15	57975874	57975973	210544	57912199	57970067	+	downstream	63725	5807	Tbc1d31	NA	ENSMUSG00000022364	liver-spec	liver-spec
chr15	59106026	59106125	211401	58941234	59082005	-	upstream	-24071	24021	Mtss1	NA	ENSMUSG00000022353	macro-spec	macro-spec
chr15	59202510	59202609	100416830	59306948	59312013	+	upstream	-104388	104339	Zfp572	ENSMUST00000183674;ENSMUST00000184208	ENSMUSG00000098528	macro-spec	macro-spec
chr15	59611872	59611971	68501	59374247	59601684	+	downstream	237675	10188	Nsmce2	NA	ENSMUSG00000059586	macro-spec	macro-spec
chr15	59729068	59729167	100503021	59788417	59794959	-	downstream	65841	59250	Gm19510	NA	ENSMUSG00000115426	shared	macro-spec
chr15	59772839	59772938	100503021	59788417	59794959	-	downstream	22071	15479	Gm19510	NA	ENSMUSG00000115426	shared	liver-spec
chr15	59784471	59784570	100503021	59788417	59794959	-	downstream	10439	3847	Gm19510	NA	ENSMUSG00000115426	shared	liver-spec
chr15	59786872	59786971	100503021	59788417	59794959	-	downstream	8037	1446	Gm19510	NA	ENSMUSG00000115426	shared	liver-spec
chr15	61999666	61999765	17869	61985391	61990374	+	downstream	14325	9292	Myc	NA	ENSMUSG00000022346	macro-spec	macro-spec
chr15	62389487	62389586	19296	62037986	62378096	+	downstream	351550	11391	Pvt1	NA	ENSMUSG00000097039	shared	macro-spec
chr15	62392548	62392647	19296	62037986	62378096	+	downstream	354612	14452	Pvt1	NA	ENSMUSG00000097039	shared	macro-spec
chr15	62533351	62533450	19296	62037986	62378096	+	downstream	495414	155255	Pvt1	NA	ENSMUSG00000097039	shared	liver-spec
chr15	64075875	64075974	13196	64086857	64382919	-	downstream	306995	10883	Asap1	NA	ENSMUSG00000022377	macro-spec	macro-spec
chr15	64078984	64079083	13196	64086857	64382919	-	downstream	303885	7774	Asap1	NA	ENSMUSG00000022377	macro-spec	macro-spec
chr15	64542517	64542616	11514	64697084	64922296	-	downstream	379730	154468	Adcy8	ENSMUST00000023007;ENSMUST00000228014;ENSMUST00000228109	ENSMUSG00000022376	macro-spec	macro-spec
chr15	67013649	67013748	17988	66929318	66969640	-	upstream	-44058	44009	Ndrg1	NA	ENSMUSG00000005125	liver-spec	liver-spec
chr15	67083181	67083280	20442	67102875	67176830	-	downstream	93600	19595	St3gal1	NA	ENSMUSG00000013846	liver-spec	liver-spec
chr15	67414560	67414659	69334	67226769	67377094	+	downstream	187841	37466	1700012I11Rik	NA	ENSMUSG00000102069	shared	macro-spec
chr15	67424147	67424246	69334	67226769	67377094	+	downstream	197427	47053	1700012I11Rik	NA	ENSMUSG00000102069	shared	liver-spec
chr15	67481880	67481979	69334	67226769	67377094	+	downstream	255161	104786	1700012I11Rik	NA	ENSMUSG00000102069	shared	macro-spec
chr15	67513941	67514040	69334	67226769	67377094	+	downstream	287221	136847	1700012I11Rik	NA	ENSMUSG00000102069	shared	macro-spec
chr15	67626711	67626810	69334	67226769	67377094	+	downstream	399991	249617	1700012I11Rik	NA	ENSMUSG00000102069	shared	macro-spec
chr15	67714442	67714541	69334	67226769	67377094	+	downstream	487723	337348	1700012I11Rik	NA	ENSMUSG00000102069	shared	macro-spec
chr15	67733178	67733277	380993	68083764	68258856	-	downstream	525628	350487	Zfat	NA	ENSMUSG00000022335	macro-spec	macro-spec
chr15	67781026	67781125	380993	68083764	68258856	-	downstream	477780	302639	Zfat	NA	ENSMUSG00000022335	macro-spec	macro-spec
chr15	67992591	67992690	380993	68083764	68258856	-	downstream	266216	91074	Zfat	NA	ENSMUSG00000022335	macro-spec	macro-spec
chr15	68068362	68068461	380993	68083764	68258856	-	downstream	190444	15303	Zfat	NA	ENSMUSG00000022335	macro-spec	macro-spec
chr15	68363391	68363490	387228	68338295	68341289	-	upstream	-22151	22102	Mir30d	NA	ENSMUSG00000065437	shared	liver-spec
chr15	68401812	68401911	387228	68338295	68341289	-	upstream	-60573	60523	Mir30d	NA	ENSMUSG00000065437	shared	macro-spec
chr15	75320213	75320312	17071	75268421	75272235	+	downstream	51841	47978	Ly6f	NA	ENSMUSG00000022583	liver-spec	liver-spec
chr15	75356372	75356471	105892	75427606	75431829	-	downstream	75407	71135	9030619P08Rik	ENSMUST00000096397;ENSMUST00000227495;ENSMUST00000190141	ENSMUSG00000053168	liver-spec	liver-spec
chr15	75401839	75401938	105892	75427606	75431829	-	downstream	29941	25668	9030619P08Rik	ENSMUST00000096397;ENSMUST00000227495;ENSMUST00000190141	ENSMUSG00000053168	liver-spec	liver-spec
chr15	75965610	75965709	69020	75969123	75975868	+	upstream	-3463	3414	Zfp707	NA	ENSMUSG00000034429	liver-spec	liver-spec
chr15	76162494	76162593	18810	76170974	76232570	-	downstream	70026	8381	Plec	NA	ENSMUSG00000022565	macro-spec	macro-spec
chr15	77539554	77539653	108956	77524852	77533316	-	upstream	-6288	6238	Apol7c	ENSMUST00000062562;ENSMUST00000230863	ENSMUSG00000044309	liver-spec	liver-spec
chr15	77855378	77855477	17886	77760587	77842175	-	upstream	-13253	13203	Myh9	NA	ENSMUSG00000022443	macro-spec	macro-spec
chr15	78268058	78268157	17972	78244801	78262580	+	downstream	23307	5478	Ncf4	NA	ENSMUSG00000071715	macro-spec	macro-spec
chr15	78417142	78417241	246221	78406416	78414013	+	downstream	10776	3129	Mpst	NA	ENSMUSG00000071711	liver-spec	liver-spec
chr15	78470788	78470887	71753	78439667	78468634	-	upstream	-2204	2154	Tmprss6	ENSMUST00000017086;ENSMUST00000230226;ENSMUST00000230020;ENSMUST00000229516;ENSMUST00000230473;ENSMUST00000230159;ENSMUST00000229124	ENSMUSG00000016942	liver-spec	liver-spec
chr15	78532813	78532912	72709	78523346	78531416	-	upstream	-1446	1397	C1qtnf6	NA	ENSMUSG00000022440	liver-spec	liver-spec
chr15	78831858	78831957	104445	78842624	78850897	+	upstream	-10716	10667	Cdc42ep1	ENSMUST00000059619	ENSMUSG00000049521	liver-spec	liver-spec
chr15	78832887	78832986	104445	78842624	78850897	+	upstream	-9688	9638	Cdc42ep1	ENSMUST00000059619	ENSMUSG00000049521	liver-spec	liver-spec
chr15	78840375	78840474	104445	78842624	78850897	+	upstream	-2200	2150	Cdc42ep1	ENSMUST00000059619	ENSMUSG00000049521	liver-spec	liver-spec
chr15	79333687	79333786	53357	79286228	79328390	-	upstream	-5346	5297	Pla2g6	NA	ENSMUSG00000042632	liver-spec	liver-spec
chr15	81831477	81831576	21685	81802421	81826863	+	downstream	29105	4614	Tef	NA	ENSMUSG00000022389	liver-spec	liver-spec
chr15	81835653	81835752	21685	81802421	81826863	+	downstream	33281	8790	Tef	NA	ENSMUSG00000022389	liver-spec	liver-spec
chr15	81836525	81836624	21685	81802421	81826863	+	downstream	34153	9662	Tef	NA	ENSMUSG00000022389	liver-spec	liver-spec
chr15	81839814	81839913	57259	81848272	81858522	-	downstream	18658	8359	Tob2	ENSMUST00000050467;ENSMUST00000231000;ENSMUST00000229500;ENSMUST00000230448	ENSMUSG00000048546	shared	liver-spec
chr15	81845766	81845865	57259	81848272	81858522	-	downstream	12706	2407	Tob2	ENSMUST00000050467;ENSMUST00000231000;ENSMUST00000229500;ENSMUST00000230448	ENSMUSG00000048546	shared	shared
chr15	81845796	81845895	57259	81848272	81858522	-	downstream	12676	2377	Tob2	ENSMUST00000050467;ENSMUST00000231000;ENSMUST00000229500;ENSMUST00000230448	ENSMUSG00000048546	shared	shared
chr15	81928253	81928352	78929	81888228	81926240	-	upstream	-2062	2013	Polr3h	ENSMUST00000230669;ENSMUST00000230066;ENSMUST00000023113;ENSMUST00000230050;ENSMUST00000230765;ENSMUST00000230842;ENSMUST00000229402	ENSMUSG00000022476	liver-spec	liver-spec
chr15	82396122	82396221	545123	82389154	82394022	-	upstream	-2150	2100	Cyp2d11	ENSMUST00000170255	ENSMUSG00000068085	liver-spec	liver-spec
chr15	82423619	82423718	13105	82433437	82456845	+	upstream	-9769	9719	Cyp2d9	ENSMUST00000229793;ENSMUST00000089129;ENSMUST00000229313;ENSMUST00000231136;ENSMUST00000230191;ENSMUST00000229473;ENSMUST00000230000;ENSMUST00000230024;ENSMUST00000229181	ENSMUSG00000068086	liver-spec	liver-spec
chr15	82573019	82573118	380997	82555072	82560403	+	downstream	17996	12616	Cyp2d12	ENSMUST00000229103;ENSMUST00000230859;ENSMUST00000068861;ENSMUST00000229792;ENSMUST00000229988;ENSMUST00000228974;ENSMUST00000229904	ENSMUSG00000096852	liver-spec	liver-spec
chr15	82747665	82747764	71754	82759833	82764183	-	downstream	16469	12069	Cyp2d40	ENSMUST00000055721;ENSMUST00000230433	ENSMUSG00000068083	liver-spec	liver-spec
chr15	82748552	82748651	71754	82759833	82764183	-	downstream	15581	11182	Cyp2d40	ENSMUST00000055721;ENSMUST00000230433	ENSMUSG00000068083	liver-spec	liver-spec
chr15	82796177	82796276	76279	82790101	82794294	-	upstream	-1932	1883	Cyp2d26	ENSMUST00000006094;ENSMUST00000229387;ENSMUST00000229512;ENSMUST00000230125	ENSMUSG00000022445	liver-spec	liver-spec
chr15	84156123	84156222	116939	84167837	84186206	+	upstream	-11665	11615	Pnpla3	ENSMUST00000045289;ENSMUST00000230926	ENSMUSG00000041653	liver-spec	liver-spec
chr15	84639692	84639791	109270	84669620	84703673	+	upstream	-29878	29829	Prr5	NA	ENSMUSG00000036106	liver-spec	liver-spec
chr15	85625829	85625928	102800312	85653616	85707524	+	upstream	-27738	27688	Lncppara	NA	NA	liver-spec	liver-spec
chr15	85720434	85720533	102800312	85653616	85707524	+	downstream	66868	12910	Lncppara	NA	NA	liver-spec	liver-spec
chr15	85732615	85732714	19013	85734983	85802819	+	upstream	-2319	2269	Ppara	NA	ENSMUSG00000022383	liver-spec	liver-spec
chr15	86189196	86189295	102638208	86185728	86187152	+	downstream	3518	2044	Gm15569	NA	ENSMUSG00000086424	liver-spec	liver-spec
chr15	88837508	88837607	76737	88819646	88826683	+	downstream	17912	10825	Creld2	ENSMUST00000024042	ENSMUSG00000023272	liver-spec	liver-spec
chr15	88850520	88850619	223775	88862186	88865726	+	upstream	-11616	11567	Pim3	NA	ENSMUSG00000035828	liver-spec	liver-spec
chr15	88858148	88858247	223775	88862186	88865726	+	upstream	-3988	3939	Pim3	NA	ENSMUSG00000035828	liver-spec	liver-spec
chr15	88867902	88868001	223775	88862186	88865726	+	downstream	5766	2176	Pim3	NA	ENSMUSG00000035828	liver-spec	liver-spec
chr15	88870935	88871034	223775	88862186	88865726	+	downstream	8798	5209	Pim3	NA	ENSMUSG00000035828	liver-spec	liver-spec
chr15	88875906	88876005	223775	88862186	88865726	+	downstream	13770	10180	Pim3	NA	ENSMUSG00000035828	liver-spec	liver-spec
chr15	96285451	96285550	70040	96134819	96283608	-	upstream	-1892	1843	2610037D02Rik	NA	NA	liver-spec	liver-spec
chr15	96709874	96709973	67760	96687392	96699730	-	upstream	-10194	10144	Slc38a2	ENSMUST00000023099;ENSMUST00000229141	ENSMUSG00000022462	shared	liver-spec
chr15	96710153	96710252	67760	96687392	96699730	-	upstream	-10472	10423	Slc38a2	ENSMUST00000023099;ENSMUST00000229141	ENSMUSG00000022462	shared	macro-spec
chr15	96743465	96743564	67760	96687392	96699730	-	upstream	-43784	43735	Slc38a2	ENSMUST00000023099;ENSMUST00000229141	ENSMUSG00000022462	shared	liver-spec
chr15	98922795	98922894	74775	98903917	98918231	-	upstream	-4613	4564	Lmbr1l	NA	ENSMUSG00000022999	liver-spec	liver-spec
chr15	99042479	99042578	22146	99029891	99038110	+	downstream	12637	4369	Tuba1c	NA	ENSMUSG00000043091	liver-spec	liver-spec
chr15	99891023	99891122	65970	99778470	99875456	-	upstream	-15616	15567	Lima1	NA	ENSMUSG00000023022	liver-spec	liver-spec
chr15	101087113	101087212	208258	101115755	101120040	+	upstream	-28593	28543	Ankrd33	NA	ENSMUSG00000047034	macro-spec	macro-spec
chr15	101246596	101246695	15370	101254269	101274795	+	upstream	-7623	7574	Nr4a1	ENSMUST00000228985;ENSMUST00000230814;ENSMUST00000023779;ENSMUST00000231153	ENSMUSG00000023034	liver-spec	liver-spec
chr15	101977500	101977599	16691	101996698	102004482	-	downstream	26932	19099	Krt8	NA	ENSMUSG00000049382	liver-spec	liver-spec
chr15	102026644	102026743	16668	102028180	102032027	+	upstream	-1486	1437	Krt18	ENSMUST00000023803	ENSMUSG00000023043	liver-spec	liver-spec
chr15	102395363	102395462	20683	102406143	102436404	+	upstream	-10731	10681	Sp1	NA	ENSMUSG00000001280	liver-spec	liver-spec
chr15	102399676	102399775	20683	102406143	102436404	+	upstream	-6417	6368	Sp1	NA	ENSMUSG00000001280	liver-spec	liver-spec
chr15	103090540	103090639	432989	103123070	103146828	-	downstream	56238	32431	D930007P13Rik	NA	ENSMUSG00000097003	liver-spec	liver-spec
chr16	3703110	3703209	54483	3707218	3718097	-	downstream	14937	4009	Mefv	NA	ENSMUSG00000022534	macro-spec	macro-spec
chr16	3723230	3723329	54483	3707218	3718097	-	upstream	-5183	5133	Mefv	NA	ENSMUSG00000022534	macro-spec	macro-spec
chr16	3732853	3732952	74120	3744093	3750790	+	upstream	-11191	11141	Zfp263	NA	ENSMUSG00000022529	macro-spec	macro-spec
chr16	3735854	3735953	74120	3744093	3750790	+	upstream	-8189	8140	Zfp263	NA	ENSMUSG00000022529	macro-spec	macro-spec
chr16	4276331	4276430	11515	4287529	4420498	-	downstream	144118	11099	Adcy9	NA	ENSMUSG00000005580	macro-spec	macro-spec
chr16	4475148	4475247	106393	4480216	4541816	-	downstream	66618	4969	Srl	NA	ENSMUSG00000022519	liver-spec	liver-spec
chr16	4829358	4829457	78809	4835416	4867686	+	upstream	-6008	5959	4930562C15Rik	NA	ENSMUSG00000022518	liver-spec	liver-spec
chr16	5135025	5135124	19041	5086291	5132421	-	upstream	-2653	2604	Ppl	ENSMUST00000035672;ENSMUST00000230554	ENSMUSG00000039457	liver-spec	liver-spec
chr16	5135978	5136077	19041	5086291	5132421	-	upstream	-3607	3557	Ppl	ENSMUST00000035672;ENSMUST00000230554	ENSMUSG00000039457	liver-spec	liver-spec
chr16	5136707	5136806	19041	5086291	5132421	-	upstream	-4335	4286	Ppl	ENSMUST00000035672;ENSMUST00000230554	ENSMUSG00000039457	liver-spec	liver-spec
chr16	8823804	8823903	69053	8830100	8858922	+	upstream	-6246	6197	1810013L24Rik	ENSMUST00000023150;ENSMUST00000229318	ENSMUSG00000022507	macro-spec	macro-spec
chr16	10449186	10449285	383103	10420557	10447362	-	upstream	-1874	1824	Tvp23a	NA	ENSMUSG00000050908	liver-spec	liver-spec
chr16	10945823	10945922	545180	10861755	10938364	-	upstream	-7508	7459	Gm21859	NA	ENSMUSG00000095369	macro-spec	macro-spec
chr16	13160460	13160559	50505	13109684	13150617	+	downstream	50826	9843	Ercc4	NA	ENSMUSG00000022545	shared	macro-spec
chr16	13190491	13190590	50505	13109684	13150617	+	downstream	80856	39874	Ercc4	NA	ENSMUSG00000022545	shared	liver-spec
chr16	13205968	13206067	239719	13256481	13417529	+	upstream	-50463	50414	Mrtfb	NA	ENSMUSG00000009569	liver-spec	liver-spec
chr16	14352883	14352982	17250	14361558	14475737	+	upstream	-8626	8576	Abcc1	NA	ENSMUSG00000023088	macro-spec	macro-spec
chr16	17532907	17533006	69009	17527982	17531136	-	upstream	-1820	1771	Thap7	NA	ENSMUSG00000022760	liver-spec	liver-spec
chr16	18711758	18711857	12741	18776847	18778262	+	upstream	-65039	64990	Cldn5	ENSMUST00000043577	ENSMUSG00000041378	liver-spec	liver-spec
chr16	19834928	19835027	68162	19876567	19884274	-	downstream	49296	41540	A930003A15Rik	ENSMUST00000100083;ENSMUST00000231564	ENSMUSG00000075330	macro-spec	macro-spec
chr16	19839905	19840004	68162	19876567	19884274	-	downstream	44320	36563	A930003A15Rik	ENSMUST00000100083;ENSMUST00000231564	ENSMUSG00000075330	macro-spec	macro-spec
chr16	19843897	19843996	68162	19876567	19884274	-	downstream	40328	32571	A930003A15Rik	ENSMUST00000100083;ENSMUST00000231564	ENSMUSG00000075330	macro-spec	macro-spec
chr16	20014279	20014378	239743	19946496	19983037	-	upstream	-31291	31242	Klhl6	NA	ENSMUSG00000043008	macro-spec	macro-spec
chr16	23037963	23038062	385643	22985854	23029482	-	upstream	-8530	8481	Kng2	NA	ENSMUSG00000060459	liver-spec	liver-spec
chr16	23444393	23444492	17174	23449417	23520815	-	downstream	76373	4925	Masp1	NA	ENSMUSG00000022887	liver-spec	liver-spec
chr16	24090183	24090282	108168278	24076388	24082690	-	upstream	-7542	7493	Gm46545	NA	ENSMUSG00000116437	liver-spec	liver-spec
chr16	25011115	25011214	210126	24393507	24992578	+	downstream	617657	18537	Lpp	NA	ENSMUSG00000033306	macro-spec	macro-spec
chr16	25017156	25017255	210126	24393507	24992578	+	downstream	623699	24578	Lpp	NA	ENSMUSG00000033306	macro-spec	macro-spec
chr16	25024586	25024685	210126	24393507	24992578	+	downstream	631129	32008	Lpp	NA	ENSMUSG00000033306	macro-spec	macro-spec
chr16	25041882	25041981	319487	25059639	25069058	+	upstream	-17707	17658	A230028O05Rik	NA	ENSMUSG00000096960	macro-spec	macro-spec
chr16	25052946	25053045	319487	25059639	25069058	+	upstream	-6643	6594	A230028O05Rik	NA	ENSMUSG00000096960	macro-spec	macro-spec
chr16	25255250	25255349	71338	25286817	25422344	+	upstream	-31517	31468	Tprg	ENSMUST00000056087;ENSMUST00000128595	ENSMUSG00000048399	macro-spec	macro-spec
chr16	25899446	25899545	22061	25683763	25892102	+	downstream	215733	7344	Trp63	NA	ENSMUSG00000022510	liver-spec	liver-spec
chr16	29985693	29985792	328657	29957927	29979184	-	upstream	-6558	6509	Gm1968	NA	ENSMUSG00000075286	liver-spec	liver-spec
chr16	29989449	29989548	328657	29957927	29979184	-	upstream	-10314	10265	Gm1968	NA	ENSMUSG00000075286	liver-spec	liver-spec
chr16	30063816	30063915	15205	30065340	30067796	+	upstream	-1474	1425	Hes1	ENSMUST00000160592;ENSMUST00000023171;ENSMUST00000161676;ENSMUST00000161839	ENSMUSG00000022528	liver-spec	liver-spec
chr16	30070400	30070499	15205	30065340	30067796	+	downstream	5110	2604	Hes1	ENSMUST00000160592;ENSMUST00000023171;ENSMUST00000161676;ENSMUST00000161839	ENSMUSG00000022528	liver-spec	liver-spec
chr16	30188116	30188215	71756	30256378	30267499	-	downstream	79333	68163	Cpn2	NA	ENSMUSG00000023176	liver-spec	liver-spec
chr16	30253485	30253584	71756	30256378	30267499	-	downstream	13965	2794	Cpn2	NA	ENSMUSG00000023176	liver-spec	liver-spec
chr16	30412843	30412942	224088	30312423	30405975	-	upstream	-6917	6868	Atp13a3	NA	ENSMUSG00000022533	liver-spec	liver-spec
chr16	30510705	30510804	224090	30511855	30550842	-	downstream	40088	1051	Tmem44	NA	ENSMUSG00000022537	liver-spec	liver-spec
chr16	30776472	30776571	224093	30599723	30602797	+	downstream	176799	173675	Fam43a	ENSMUST00000059078	ENSMUSG00000046546	macro-spec	macro-spec
chr16	30789025	30789124	268880	30955144	31081432	-	downstream	292358	166020	Xxylt1	NA	ENSMUSG00000047434	shared	macro-spec
chr16	30828120	30828219	268880	30955144	31081432	-	downstream	253262	126925	Xxylt1	NA	ENSMUSG00000047434	shared	liver-spec
chr16	31399325	31399424	71911	31422280	31458901	+	upstream	-22906	22856	Bdh1	NA	ENSMUSG00000046598	liver-spec	liver-spec
chr16	31570472	31570571	224098	31617735	31638979	+	upstream	-47213	47164	Gm536	NA	ENSMUSG00000116597	liver-spec	liver-spec
chr16	32113835	32113934	66994	32099800	32108069	+	downstream	14084	5766	Cep19	NA	ENSMUSG00000035790	macro-spec	macro-spec
chr16	32171130	32171229	224109	32142785	32165594	-	upstream	-5586	5536	Nrros	NA	ENSMUSG00000052384	macro-spec	macro-spec
chr16	32177129	32177228	328660	32179823	32186972	+	upstream	-2645	2595	Bex6	ENSMUST00000231941;ENSMUST00000231512;ENSMUST00000099990	ENSMUSG00000075269	macro-spec	macro-spec
chr16	32688915	32689014	51789	32643874	32683493	+	downstream	45090	5422	Tnk2	NA	ENSMUSG00000022791	liver-spec	liver-spec
chr16	37864507	37864606	102639802	37850913	37861146	-	upstream	-3410	3361	Gm36028	ENSMUST00000205465;ENSMUST00000205931	ENSMUSG00000108763	liver-spec	liver-spec
chr16	38058341	38058440	56637	38089001	38246084	+	upstream	-30611	30561	Gsk3b	NA	ENSMUSG00000022812	liver-spec	liver-spec
chr16	38394260	38394359	85031	38396117	38433145	-	downstream	38835	1758	Pla1a	ENSMUST00000002926;ENSMUST00000232224	ENSMUSG00000002847	macro-spec	macro-spec
chr16	45608688	45608787	14525	45610380	45622867	+	upstream	-1642	1593	Gcsam	NA	ENSMUSG00000022659	liver-spec	liver-spec
chr16	47171868	47171967	58998	46387706	46498525	-	upstream	-673393	673343	Nectin3	NA	ENSMUSG00000022656	liver-spec	liver-spec
chr16	49938948	49939047	16423	49800533	49915010	+	downstream	138465	23938	Cd47	NA	ENSMUSG00000055447	macro-spec	macro-spec
chr16	49943850	49943949	16423	49800533	49915010	+	downstream	143367	28840	Cd47	NA	ENSMUSG00000055447	macro-spec	macro-spec
chr16	49956978	49957077	16423	49800533	49915010	+	downstream	156495	41968	Cd47	NA	ENSMUSG00000055447	macro-spec	macro-spec
chr16	49970558	49970657	16423	49800533	49915010	+	downstream	170075	55548	Cd47	NA	ENSMUSG00000055447	macro-spec	macro-spec
chr16	49982393	49982492	16423	49800533	49915010	+	downstream	181909	67383	Cd47	NA	ENSMUSG00000055447	macro-spec	macro-spec
chr16	50061709	50061808	70508	50191844	50432390	-	downstream	370632	130036	Bbx	NA	ENSMUSG00000022641	macro-spec	macro-spec
chr16	50574748	50574847	69339	50589857	50591154	-	downstream	16356	15010	Ccdc54	ENSMUST00000062439	ENSMUSG00000050685	macro-spec	macro-spec
chr16	50690978	50691077	68190	50719294	50732773	-	downstream	41745	28217	Dubr	NA	NA	macro-spec	macro-spec
chr16	52470323	52470422	11658	52248996	52454074	-	upstream	-16298	16249	Alcam	NA	ENSMUSG00000022636	macro-spec	macro-spec
chr16	55551073	55551172	100628589	55494731	55494797	+	downstream	56391	56276	Mir5118	NA	ENSMUSG00000093292	macro-spec	macro-spec
chr16	55623556	55623655	100628589	55494731	55494797	+	downstream	128875	128759	Mir5118	NA	ENSMUSG00000093292	macro-spec	macro-spec
chr16	55691293	55691392	80859	55811375	55838899	-	downstream	147557	119983	Nfkbiz	NA	ENSMUSG00000035356	macro-spec	macro-spec
chr16	55698614	55698713	80859	55811375	55838899	-	downstream	140235	112662	Nfkbiz	NA	ENSMUSG00000035356	macro-spec	macro-spec
chr16	55747337	55747436	80859	55811375	55838899	-	downstream	91513	63939	Nfkbiz	NA	ENSMUSG00000035356	macro-spec	macro-spec
chr16	55754556	55754655	80859	55811375	55838899	-	downstream	84293	56720	Nfkbiz	NA	ENSMUSG00000035356	macro-spec	macro-spec
chr16	55789546	55789645	80859	55811375	55838899	-	downstream	49303	21730	Nfkbiz	NA	ENSMUSG00000035356	macro-spec	macro-spec
chr16	55790393	55790492	80859	55811375	55838899	-	downstream	48457	20883	Nfkbiz	NA	ENSMUSG00000035356	macro-spec	macro-spec
chr16	64873775	64873874	106143	64851996	64859507	+	downstream	21828	14268	Cggbp1	ENSMUST00000067744;ENSMUST00000136532	ENSMUSG00000054604	shared	liver-spec
chr16	64873981	64874080	106143	64851996	64859507	+	downstream	22034	14474	Cggbp1	ENSMUST00000067744;ENSMUST00000136532	ENSMUSG00000054604	shared	macro-spec
chr16	65197405	65197504	15557	64924729	65105854	-	upstream	-91600	91551	Htr1f	ENSMUST00000063076	ENSMUSG00000050783	macro-spec	macro-spec
chr16	65201567	65201666	15557	64924729	65105854	-	upstream	-95762	95713	Htr1f	ENSMUST00000063076	ENSMUSG00000050783	macro-spec	macro-spec
chr16	65450728	65450827	18736	65520511	65535005	+	upstream	-69733	69684	Pou1f1	NA	ENSMUSG00000004842	macro-spec	macro-spec
chr16	76225170	76225269	268903	76287400	76373827	-	downstream	148607	62131	Nrip1	NA	ENSMUSG00000048490	liver-spec	liver-spec
chr16	78631949	78632048	67102	78540338	78576708	-	upstream	-55290	55241	D16Ertd472e	NA	ENSMUSG00000022864	liver-spec	liver-spec
chr16	84583721	84583820	100653389	84703167	84715245	+	upstream	-119397	119347	Mir155hg	NA	ENSMUSG00000097418	macro-spec	macro-spec
chr16	84585274	84585373	100653389	84703167	84715245	+	upstream	-117843	117794	Mir155hg	NA	ENSMUSG00000097418	macro-spec	macro-spec
chr16	84603802	84603901	100653389	84703167	84715245	+	upstream	-99315	99266	Mir155hg	NA	ENSMUSG00000097418	macro-spec	macro-spec
chr16	84606323	84606422	100653389	84703167	84715245	+	upstream	-96795	96745	Mir155hg	NA	ENSMUSG00000097418	macro-spec	macro-spec
chr16	84621536	84621635	100653389	84703167	84715245	+	upstream	-81581	81532	Mir155hg	NA	ENSMUSG00000097418	macro-spec	macro-spec
chr16	84627231	84627330	100653389	84703167	84715245	+	upstream	-75887	75837	Mir155hg	NA	ENSMUSG00000097418	macro-spec	macro-spec
chr16	84746101	84746200	27393	84717576	84735742	-	upstream	-10408	10359	Mrpl39	ENSMUST00000116584;ENSMUST00000133901	ENSMUSG00000022889	liver-spec	liver-spec
chr16	87611626	87611725	224419	87553330	87595336	+	downstream	58346	16290	Map3k7cl	ENSMUST00000026700	ENSMUSG00000025610	shared	liver-spec
chr16	87612418	87612517	224419	87553330	87595336	+	downstream	59138	17082	Map3k7cl	ENSMUST00000026700	ENSMUSG00000025610	shared	liver-spec
chr16	87625373	87625472	224419	87553330	87595336	+	downstream	72092	30037	Map3k7cl	ENSMUST00000026700	ENSMUSG00000025610	shared	macro-spec
chr16	87635957	87636056	224419	87553330	87595336	+	downstream	82676	40621	Map3k7cl	ENSMUST00000026700	ENSMUSG00000025610	shared	macro-spec
chr16	87676401	87676500	12013	87698945	87733346	+	upstream	-22495	22445	Bach1	ENSMUST00000026703;ENSMUST00000151046;ENSMUST00000156958	ENSMUSG00000025612	liver-spec	liver-spec
chr16	90196902	90197001	20655	90220754	90226329	+	upstream	-23802	23753	Sod1	NA	ENSMUSG00000022982	liver-spec	liver-spec
chr16	90677337	90677436	66578	90719312	90727404	-	downstream	50018	41876	Mis18a	NA	ENSMUSG00000022978	macro-spec	macro-spec
chr16	90736999	90737098	77037	90738207	90749785	+	upstream	-1159	1109	Mrap	NA	ENSMUSG00000039956	liver-spec	liver-spec
chr16	91239183	91239282	50913	91225457	91228677	+	downstream	13775	10506	Olig2	NA	ENSMUSG00000039830	liver-spec	liver-spec
chr16	91354959	91355058	15976	91372783	91405589	+	upstream	-17775	17725	Ifnar2	NA	ENSMUSG00000022971	macro-spec	macro-spec
chr16	91367210	91367309	15976	91372783	91405589	+	upstream	-5523	5474	Ifnar2	NA	ENSMUSG00000022971	macro-spec	macro-spec
chr16	91433655	91433754	16155	91391721	91425834	+	downstream	41983	7821	Il10rb	NA	ENSMUSG00000022969	macro-spec	macro-spec
chr16	91522661	91522760	102465190	91527443	91527544	-	downstream	4834	4683	Mir6367	NA	ENSMUSG00000099308	macro-spec	macro-spec
chr16	93028856	93028955	12394	92601466	92826149	-	upstream	-202757	202707	Runx1	NA	ENSMUSG00000022952	macro-spec	macro-spec
chr16	93031952	93032051	12394	92601466	92826149	-	upstream	-205853	205803	Runx1	NA	ENSMUSG00000022952	macro-spec	macro-spec
chr16	93084497	93084596	69857	93342504	93366668	-	downstream	282122	257908	1810053B23Rik	NA	ENSMUSG00000100277	shared	macro-spec
chr16	93142239	93142338	69857	93342504	93366668	-	downstream	224380	200166	1810053B23Rik	NA	ENSMUSG00000100277	shared	macro-spec
chr16	93189526	93189625	69857	93342504	93366668	-	downstream	177092	152879	1810053B23Rik	NA	ENSMUSG00000100277	shared	macro-spec
chr16	93192971	93193070	69857	93342504	93366668	-	downstream	173648	149434	1810053B23Rik	NA	ENSMUSG00000100277	shared	macro-spec
chr16	93335448	93335547	69857	93342504	93366668	-	downstream	31170	6957	1810053B23Rik	NA	ENSMUSG00000100277	shared	liver-spec
chr16	94698734	94698833	13548	94570010	94695517	+	downstream	128774	3217	Dyrk1a	NA	ENSMUSG00000022897	macro-spec	macro-spec
chr16	95636755	95636854	13876	95359169	95586593	-	upstream	-50211	50162	Erg	NA	ENSMUSG00000040732	liver-spec	liver-spec
chr16	95682592	95682691	23872	95702075	95721051	+	upstream	-19433	19384	Ets2	NA	ENSMUSG00000022895	shared	liver-spec
chr16	95728974	95729073	23872	95702075	95721051	+	downstream	26949	7923	Ets2	NA	ENSMUSG00000022895	shared	macro-spec
chr16	95931647	95931746	69776	95756541	95929077	-	upstream	-2619	2570	1600002D24Rik	NA	ENSMUSG00000117232	macro-spec	macro-spec
chr17	4276865	4276964	78043	4119446	4122113	-	upstream	-154801	154752	4930548J01Rik	NA	ENSMUSG00000116615	macro-spec	macro-spec
chr17	4641256	4641355	75117	4634978	4637471	+	downstream	6328	3785	4930517M08Rik	NA	ENSMUSG00000116767	liver-spec	liver-spec
chr17	4908157	4908256	239985	4994332	5347656	+	upstream	-86126	86076	Arid1b	NA	ENSMUSG00000069729	liver-spec	liver-spec
chr17	4920133	4920232	239985	4994332	5347656	+	upstream	-74150	74100	Arid1b	NA	ENSMUSG00000069729	liver-spec	liver-spec
chr17	5814021	5814120	78512	5798657	5803240	+	downstream	15413	10781	3300005D01Rik	NA	ENSMUSG00000096965	macro-spec	macro-spec
chr17	6841908	6842007	751529	6895229	6895337	-	downstream	53379	53222	Mir692-1	NA	ENSMUSG00000076218	liver-spec	liver-spec
chr17	7877675	7877774	72536	7926000	7934897	+	upstream	-48276	48226	Tagap	ENSMUST00000036370;ENSMUST00000226153	ENSMUSG00000033450	macro-spec	macro-spec
chr17	8272533	8272632	55951	8282904	8297661	+	upstream	-10322	10272	Mpc1	NA	ENSMUSG00000023861	liver-spec	liver-spec
chr17	8273137	8273236	55951	8282904	8297661	+	upstream	-9718	9668	Mpc1	NA	ENSMUSG00000023861	liver-spec	liver-spec
chr17	10392835	10392934	69310	10403012	10840311	-	downstream	447427	10078	Pacrg	ENSMUST00000041463;ENSMUST00000160599	ENSMUSG00000037196	macro-spec	macro-spec
chr17	15135380	15135479	381062	15041208	15090044	+	downstream	94222	45336	Ermard	NA	ENSMUSG00000036552	liver-spec	liver-spec
chr17	15701590	15701689	12648	15704967	15772610	+	upstream	-3327	3278	Chd1	NA	ENSMUSG00000023852	liver-spec	liver-spec
chr17	15801395	15801494	68799	15803188	15830885	-	downstream	29441	1694	Rgmb	NA	ENSMUSG00000048027	macro-spec	macro-spec
chr17	17865384	17865483	15116	17843323	17855205	-	upstream	-10229	10179	Has1	ENSMUST00000003762;ENSMUST00000232410	ENSMUSG00000003665	macro-spec	macro-spec
chr17	17884970	17885069	14293	17876471	17883940	-	upstream	-1080	1030	Fpr1	ENSMUST00000061516	ENSMUSG00000045551	macro-spec	macro-spec
chr17	21680006	21680105	73229	21615500	21664966	+	downstream	64556	15040	Zfp983	NA	ENSMUSG00000035868	liver-spec	liver-spec
chr17	23648458	23648557	240047	23628311	23645277	-	upstream	-3231	3181	Mmp25	ENSMUST00000024696;ENSMUST00000233276;ENSMUST00000233764	ENSMUSG00000023903	macro-spec	macro-spec
chr17	23967112	23967211	30943	23972126	23980566	-	downstream	13404	4915	Prss30	NA	ENSMUSG00000024124	macro-spec	macro-spec
chr17	24007274	24007373	70835	23993534	23998100	-	upstream	-9224	9174	Prss22	ENSMUST00000041649	ENSMUSG00000045027	macro-spec	macro-spec
chr17	26503231	26503330	19252	26505590	26562128	-	downstream	58848	2260	Dusp1	ENSMUST00000025025;ENSMUST00000236661;ENSMUST00000126178;ENSMUST00000235532;ENSMUST00000146077;ENSMUST00000011196	ENSMUSG00000024190	macro-spec	macro-spec
chr17	28085231	28085330	21463	28066745	28080639	-	upstream	-4641	4592	Tcp11	NA	ENSMUSG00000062859	macro-spec	macro-spec
chr17	28522067	28522166	14229	28399094	28517524	-	upstream	-4592	4543	Fkbp5	NA	ENSMUSG00000024222	macro-spec	macro-spec
chr17	28750750	28750849	26416	28691329	28748406	+	downstream	59471	2344	Mapk14	NA	ENSMUSG00000053436	macro-spec	macro-spec
chr17	28751965	28752064	26416	28691329	28748406	+	downstream	60685	3559	Mapk14	NA	ENSMUSG00000053436	macro-spec	macro-spec
chr17	28760992	28761091	26415	28769297	28780233	+	upstream	-8255	8206	Mapk13	NA	ENSMUSG00000004864	liver-spec	liver-spec
chr17	29046223	29046322	20383	29032628	29043373	+	downstream	13644	2850	Srsf3	NA	ENSMUSG00000071172	liver-spec	liver-spec
chr17	29082049	29082148	100504267	29057430	29079179	-	upstream	-2919	2870	Trp53cor1	NA	ENSMUSG00000085912	macro-spec	macro-spec
chr17	29385085	29385184	26382	29360914	29379661	+	downstream	24220	5424	Fgd2	NA	ENSMUSG00000024013	shared	liver-spec
chr17	29394000	29394099	26382	29360914	29379661	+	downstream	33136	14339	Fgd2	NA	ENSMUSG00000024013	shared	macro-spec
chr17	29395524	29395623	26382	29360914	29379661	+	downstream	34660	15863	Fgd2	NA	ENSMUSG00000024013	shared	macro-spec
chr17	29396917	29397016	26382	29360914	29379661	+	downstream	36052	17256	Fgd2	NA	ENSMUSG00000024013	shared	liver-spec
chr17	29423262	29423361	26382	29360914	29379661	+	downstream	62398	43601	Fgd2	NA	ENSMUSG00000024013	shared	liver-spec
chr17	29513098	29513197	71138	29518642	29552385	-	downstream	39237	5445	Tmem217	ENSMUST00000234305;ENSMUST00000168877	ENSMUSG00000079580;ENSMUSG00000091614	liver-spec	liver-spec
chr17	31038542	31038641	11307	31057675	31117988	+	upstream	-19083	19034	Abcg1	ENSMUST00000236391;ENSMUST00000024829;ENSMUST00000236427;ENSMUST00000139013;ENSMUST00000236241	ENSMUSG00000024030	macro-spec	macro-spec
chr17	31039915	31040014	11307	31057675	31117988	+	upstream	-17711	17661	Abcg1	ENSMUST00000236391;ENSMUST00000024829;ENSMUST00000236427;ENSMUST00000139013;ENSMUST00000236241	ENSMUSG00000024030	macro-spec	macro-spec
chr17	31370492	31370591	18585	31386210	31476310	+	upstream	-15668	15619	Pde9a	NA	ENSMUSG00000041119	liver-spec	liver-spec
chr17	31383537	31383636	18585	31386210	31476310	+	upstream	-2624	2574	Pde9a	NA	ENSMUSG00000041119	liver-spec	liver-spec
chr17	31703602	31703701	12954	31677807	31681733	+	downstream	25845	21869	Cryaa	NA	ENSMUSG00000024041	shared	liver-spec
chr17	31753544	31753643	12954	31677807	31681733	+	downstream	75787	71811	Cryaa	NA	ENSMUSG00000024041	shared	macro-spec
chr17	31755634	31755733	12954	31677807	31681733	+	downstream	77877	73901	Cryaa	NA	ENSMUSG00000024041	shared	macro-spec
chr17	31760445	31760544	12954	31677807	31681733	+	downstream	82687	78712	Cryaa	NA	ENSMUSG00000024041	shared	macro-spec
chr17	31842250	31842349	17691	31844250	31855804	-	downstream	13504	1901	Sik1	ENSMUST00000024839;ENSMUST00000234331;ENSMUST00000234867;ENSMUST00000234142	ENSMUSG00000024042	macro-spec	macro-spec
chr17	31901527	31901626	74377	31944769	32036349	-	downstream	134773	43143	Hsf2bp	NA	ENSMUSG00000002076	liver-spec	liver-spec
chr17	31904245	31904344	74377	31944769	32036349	-	downstream	132055	40425	Hsf2bp	NA	ENSMUSG00000002076	liver-spec	liver-spec
chr17	31930314	31930413	74377	31944769	32036349	-	downstream	105985	14356	Hsf2bp	NA	ENSMUSG00000002076	liver-spec	liver-spec
chr17	31939445	31939544	74377	31944769	32036349	-	downstream	96855	5225	Hsf2bp	NA	ENSMUSG00000002076	liver-spec	liver-spec
chr17	31940743	31940842	74377	31944769	32036349	-	downstream	95557	3927	Hsf2bp	NA	ENSMUSG00000002076	liver-spec	liver-spec
chr17	33979883	33979982	630499	33974659	33978827	-	upstream	-1105	1056	H2-K2	ENSMUST00000235582;ENSMUST00000174250	ENSMUSG00000067203	liver-spec	liver-spec
chr17	34347916	34348015	100504404	34341959	34344645	-	upstream	-3321	3271	H2-Ea	NA	ENSMUSG00000036322	macro-spec	macro-spec
chr17	34635781	34635880	260297	34629533	34633126	+	downstream	6297	2655	Prrt1	ENSMUST00000015620;ENSMUST00000172945	ENSMUSG00000015476	macro-spec	macro-spec
chr17	34938114	34938213	18010	34931253	34935953	+	downstream	6911	2161	Neu1	ENSMUST00000007253;ENSMUST00000173269;ENSMUST00000174715	ENSMUSG00000007038	macro-spec	macro-spec
chr17	35210314	35210413	16992	35203165	35205351	-	upstream	-5013	4963	Lta	ENSMUST00000025266	ENSMUSG00000024402	macro-spec	macro-spec
chr17	36836016	36836115	22670	36837134	36859398	+	upstream	-1068	1019	Trim26	NA	ENSMUSG00000024457	liver-spec	liver-spec
chr17	36966940	36967039	76416	36958592	36965625	+	downstream	8398	1315	Polr1has	NA	ENSMUSG00000036214	macro-spec	macro-spec
chr17	36971425	36971524	76416	36958592	36965625	+	downstream	12882	5800	Polr1has	NA	ENSMUSG00000036214	macro-spec	macro-spec
chr17	43557618	43557717	27226	43568098	43612201	+	upstream	-10430	10381	Pla2g7	NA	ENSMUSG00000023913	macro-spec	macro-spec
chr17	44459165	44459264	12393	44495987	44814797	-	downstream	355583	36723	Runx2	NA	ENSMUSG00000039153	macro-spec	macro-spec
chr17	45574451	45574550	15516	45567775	45573271	-	upstream	-1229	1180	Hsp90ab1	NA	ENSMUSG00000023944	liver-spec	liver-spec
chr17	45608547	45608646	653016	45600971	45602102	-	upstream	-6494	6445	Mymx	ENSMUST00000178858;ENSMUST00000169137;ENSMUST00000113529;ENSMUST00000208801	ENSMUSG00000079471	shared	shared
chr17	45608549	45608648	653016	45600971	45602102	-	upstream	-6496	6447	Mymx	ENSMUST00000178858;ENSMUST00000169137;ENSMUST00000113529;ENSMUST00000208801	ENSMUSG00000079471	shared	shared
chr17	45616624	45616723	268958	45630204	45659325	-	downstream	42651	13481	Capn11	NA	ENSMUSG00000058626	macro-spec	macro-spec
chr17	45973415	45973514	22339	46016993	46032369	-	downstream	58905	43479	Vegfa	NA	ENSMUSG00000023951	liver-spec	liver-spec
chr17	46004449	46004548	22339	46016993	46032369	-	downstream	27871	12445	Vegfa	NA	ENSMUSG00000023951	liver-spec	liver-spec
chr17	46056470	46056569	22339	46016993	46032369	-	upstream	-24151	24101	Vegfa	NA	ENSMUSG00000023951	liver-spec	liver-spec
chr17	47059968	47060067	224826	46928295	47010556	-	upstream	-49462	49412	Ubr2	NA	ENSMUSG00000023977	liver-spec	liver-spec
chr17	47473093	47473192	224833	47436615	47470638	+	downstream	36527	2455	AI661453	NA	ENSMUSG00000034382	liver-spec	liver-spec
chr17	47842313	47842412	17240	47815328	47834691	-	upstream	-7671	7622	Mdfi	NA	ENSMUSG00000032717	liver-spec	liver-spec
chr17	49368939	49369038	100415784	49304479	49312960	-	upstream	-56028	55979	Gm17830	NA	ENSMUSG00000117221	liver-spec	liver-spec
chr17	49419840	49419939	56738	49428362	49455435	+	upstream	-8472	8423	Mocs1	NA	ENSMUSG00000064120	liver-spec	liver-spec
chr17	49423079	49423178	56738	49428362	49455435	+	upstream	-5234	5184	Mocs1	NA	ENSMUSG00000064120	liver-spec	liver-spec
chr17	50470478	50470577	224860	50509403	50688484	+	upstream	-38875	38826	Plcl2	ENSMUST00000043938;ENSMUST00000233823	ENSMUSG00000038910	macro-spec	macro-spec
chr17	56038696	56038795	27221	56040439	56072289	+	upstream	-1693	1644	Chaf1a	NA	ENSMUSG00000002835	macro-spec	macro-spec
chr17	56266316	56266415	14154	56256810	56263610	+	downstream	9556	2706	Fem1a	ENSMUST00000060253	ENSMUSG00000043683	macro-spec	macro-spec
chr17	57113117	57113216	21950	57105325	57107757	+	downstream	7841	5360	Tnfsf9	ENSMUST00000039490	ENSMUSG00000035678	macro-spec	macro-spec
chr17	57198408	57198507	50930	57189492	57194177	-	upstream	-4281	4231	Tnfsf14	ENSMUST00000005976	ENSMUSG00000005824	macro-spec	macro-spec
chr17	57231693	57231792	78308	57234635	57248446	-	downstream	16704	2843	Gpr108	NA	ENSMUSG00000005823	shared	macro-spec
chr17	57233104	57233203	78308	57234635	57248446	-	downstream	15292	1432	Gpr108	NA	ENSMUSG00000005823	shared	liver-spec
chr17	57275617	57275716	22324	57279100	57328031	+	upstream	-3434	3384	Vav1	NA	ENSMUSG00000034116	liver-spec	liver-spec
chr17	57346996	57347095	13733	57358691	57483527	+	upstream	-11645	11596	Adgre1	NA	ENSMUSG00000004730	macro-spec	macro-spec
chr17	64466886	64466985	102465228	64440806	64440907	+	downstream	26130	25979	Mir6420	NA	ENSMUSG00000098984	liver-spec	liver-spec
chr17	64763019	64763118	101202683	64767111	64767931	+	upstream	-4043	3993	Dreh	NA	ENSMUSG00000117105	liver-spec	liver-spec
chr17	69955103	69955202	224997	69969073	70821413	+	upstream	-13921	13871	Dlgap1	NA	ENSMUSG00000003279	shared	liver-spec
chr17	70832708	70832807	224997	69969073	70821413	+	downstream	863685	11295	Dlgap1	NA	ENSMUSG00000003279	shared	macro-spec
chr17	72834739	72834838	383295	72836453	72851195	+	upstream	-1665	1615	Ypel5	ENSMUST00000045174;ENSMUST00000233210;ENSMUST00000233886;ENSMUST00000233221;ENSMUST00000233662	ENSMUSG00000039770	macro-spec	macro-spec
chr17	73952331	73952430	22436	73883895	73950196	-	upstream	-2184	2135	Xdh	NA	ENSMUSG00000024066	macro-spec	macro-spec
chr17	73970612	73970711	22436	73883895	73950196	-	upstream	-20466	20416	Xdh	NA	ENSMUSG00000024066	macro-spec	macro-spec
chr17	73971450	73971549	22436	73883895	73950196	-	upstream	-21304	21254	Xdh	NA	ENSMUSG00000024066	macro-spec	macro-spec
chr17	73996083	73996182	94224	74016955	74079046	-	downstream	82914	20773	Srd5a2	ENSMUST00000043458	ENSMUSG00000038541	liver-spec	liver-spec
chr17	74331370	74331469	66310	74299474	74323944	-	upstream	-7476	7426	Dpy30	NA	ENSMUSG00000024067	liver-spec	liver-spec
chr17	79099878	79099977	70536	79051906	79090378	+	downstream	48022	9500	Qpct	ENSMUST00000040789;ENSMUST00000233916;ENSMUST00000233899	ENSMUSG00000024084	macro-spec	macro-spec
chr17	79298924	79299023	260409	79333727	79355091	-	downstream	56117	34704	Cdc42ep3	NA	ENSMUSG00000036533	macro-spec	macro-spec
chr17	79442769	79442868	260409	79333727	79355091	-	upstream	-87727	87678	Cdc42ep3	NA	ENSMUSG00000036533	macro-spec	macro-spec
chr17	79609764	79609863	381110	79611863	79693192	+	upstream	-2049	2000	Rmdn2	ENSMUST00000223924;ENSMUST00000224014;ENSMUST00000040368;ENSMUST00000225357;ENSMUST00000086570;ENSMUST00000223555;ENSMUST00000224618;ENSMUST00000226004;ENSMUST00000224097	ENSMUSG00000036368	liver-spec	liver-spec
chr17	79610607	79610706	381110	79611863	79693192	+	upstream	-1207	1157	Rmdn2	ENSMUST00000223924;ENSMUST00000224014;ENSMUST00000040368;ENSMUST00000225357;ENSMUST00000086570;ENSMUST00000223555;ENSMUST00000224618;ENSMUST00000226004;ENSMUST00000224097	ENSMUSG00000036368	liver-spec	liver-spec
chr17	79760731	79760830	13078	79701537	79715061	-	upstream	-45719	45670	Cyp1b1	ENSMUST00000234927;ENSMUST00000234361;ENSMUST00000024894	ENSMUSG00000024087	macro-spec	macro-spec
chr17	79781906	79782005	56298	79848390	79896123	-	downstream	114167	66385	Atl2	NA	ENSMUSG00000059811	shared	macro-spec
chr17	79786692	79786791	56298	79848390	79896123	-	downstream	109381	61599	Atl2	NA	ENSMUSG00000059811	shared	macro-spec
chr17	79918589	79918688	56298	79848390	79896123	-	upstream	-22515	22466	Atl2	NA	ENSMUSG00000059811	shared	liver-spec
chr17	79938357	79938456	56298	79848390	79896123	-	upstream	-42283	42234	Atl2	NA	ENSMUSG00000059811	shared	liver-spec
chr17	79995348	79995447	72692	80029487	80062334	-	downstream	66936	34040	Hnrnpll	NA	ENSMUSG00000024095	shared	liver-spec
chr17	80078918	80079017	72692	80029487	80062334	-	upstream	-16634	16584	Hnrnpll	NA	ENSMUSG00000024095	shared	macro-spec
chr17	80482998	80483097	20662	80393751	80480453	-	upstream	-2595	2545	Sos1	ENSMUST00000068714;ENSMUST00000234841	ENSMUSG00000024241	liver-spec	liver-spec
chr17	80760834	80760933	225028	80580512	80728485	-	upstream	-32399	32349	Map4k3	NA	ENSMUSG00000024242	shared	liver-spec
chr17	80762687	80762786	225028	80580512	80728485	-	upstream	-34251	34202	Map4k3	NA	ENSMUSG00000024242	shared	macro-spec
chr17	80772665	80772764	225028	80580512	80728485	-	upstream	-44229	44180	Map4k3	NA	ENSMUSG00000024242	shared	macro-spec
chr17	80775400	80775499	225028	80580512	80728485	-	upstream	-46965	46915	Map4k3	NA	ENSMUSG00000024242	shared	macro-spec
chr17	80789789	80789888	225028	80580512	80728485	-	upstream	-61353	61304	Map4k3	NA	ENSMUSG00000024242	shared	macro-spec
chr17	80798472	80798571	225028	80580512	80728485	-	upstream	-70037	69987	Map4k3	NA	ENSMUSG00000024242	shared	macro-spec
chr17	83081565	83081664	100503434	83033594	83078225	-	upstream	-3389	3340	Gm19689	NA	ENSMUSG00000117399	macro-spec	macro-spec
chr17	83274146	83274245	106522	83215292	83225070	+	downstream	58904	49076	Pkdcc	NA	ENSMUSG00000024247	shared	macro-spec
chr17	83276491	83276590	106522	83215292	83225070	+	downstream	61248	51421	Pkdcc	NA	ENSMUSG00000024247	shared	liver-spec
chr17	83322943	83323042	78798	83350931	83480361	+	upstream	-27939	27889	Eml4	NA	ENSMUSG00000032624	liver-spec	liver-spec
chr17	83567619	83567718	225030	83585957	83631895	-	downstream	64227	18239	Kcng3	ENSMUST00000234613;ENSMUST00000051482	ENSMUSG00000045053	shared	liver-spec
chr17	83580925	83581024	225030	83585957	83631895	-	downstream	50921	4933	Kcng3	ENSMUST00000234613;ENSMUST00000051482	ENSMUSG00000045053	shared	macro-spec
chr17	83861661	83861760	320021	83851675	83854418	-	upstream	-7292	7243	C430042M11Rik	NA	ENSMUSG00000097254	liver-spec	liver-spec
chr17	84061774	84061873	74473	84078660	84089875	+	upstream	-16836	16787	4933433H22Rik	NA	ENSMUSG00000117571	macro-spec	macro-spec
chr17	84103587	84103686	74473	84078660	84089875	+	downstream	24976	13712	4933433H22Rik	NA	ENSMUSG00000117571	macro-spec	macro-spec
chr17	84116683	84116782	74473	84078660	84089875	+	downstream	38072	26808	4933433H22Rik	NA	ENSMUSG00000117571	macro-spec	macro-spec
chr17	84119550	84119649	74473	84078660	84089875	+	downstream	40940	29675	4933433H22Rik	NA	ENSMUSG00000117571	macro-spec	macro-spec
chr17	84865284	84865383	68531	84917182	84957710	-	downstream	92376	51799	1110020A21Rik	NA	ENSMUSG00000097047	liver-spec	liver-spec
chr17	84873676	84873775	68531	84917182	84957710	-	downstream	83984	43407	1110020A21Rik	NA	ENSMUSG00000097047	liver-spec	liver-spec
chr17	84879175	84879274	68531	84917182	84957710	-	downstream	78486	37908	1110020A21Rik	NA	ENSMUSG00000097047	liver-spec	liver-spec
chr17	84895572	84895671	68531	84917182	84957710	-	downstream	62088	21511	1110020A21Rik	NA	ENSMUSG00000097047	liver-spec	liver-spec
chr17	85928632	85928731	78586	85984665	86145175	-	downstream	216493	55934	Srbd1	NA	ENSMUSG00000024135	liver-spec	liver-spec
chr17	86166607	86166706	18754	86167785	86657919	+	upstream	-1129	1079	Prkce	NA	ENSMUSG00000045038	shared	liver-spec
chr17	86663597	86663696	18754	86167785	86657919	+	downstream	495861	5678	Prkce	NA	ENSMUSG00000045038	shared	macro-spec
chr17	87246989	87247088	193813	87254443	87265935	-	downstream	18897	7355	Mcfd2	NA	ENSMUSG00000024150	macro-spec	macro-spec
chr17	88112427	88112526	225058	88125512	88131006	+	upstream	-13036	12986	Gm4832	NA	ENSMUSG00000058869	macro-spec	macro-spec
chr17	88113542	88113641	225058	88125512	88131006	+	upstream	-11920	11871	Gm4832	NA	ENSMUSG00000058869	macro-spec	macro-spec
chr17	88132884	88132983	225058	88125512	88131006	+	downstream	7422	1878	Gm4832	NA	ENSMUSG00000058869	macro-spec	macro-spec
chr17	89450794	89450893	100043904	89379241	89384993	+	downstream	71603	65801	Gm4719	NA	ENSMUSG00000117524	shared	macro-spec
chr17	89646114	89646213	100043904	89379241	89384993	+	downstream	266923	261121	Gm4719	NA	ENSMUSG00000117524	shared	liver-spec
chr17	91875322	91875421	18189	90033631	91093071	-	upstream	-782301	782251	Nrxn1	NA	ENSMUSG00000024109	liver-spec	liver-spec
chr17	94656611	94656710	76781	94722590	94750019	-	downstream	93359	65880	Mettl4	NA	ENSMUSG00000055660	liver-spec	liver-spec
chr18	3465231	3465330	71745	3382988	3436377	+	downstream	82292	28854	Cul2	NA	ENSMUSG00000024231	liver-spec	liver-spec
chr18	3826703	3826802	68010	3507923	3516404	+	downstream	318829	310299	Bambi	ENSMUST00000025075	ENSMUSG00000024232	liver-spec	liver-spec
chr18	4266196	4266295	26410	4331327	4353015	-	downstream	86769	65032	Map3k8	NA	ENSMUSG00000024235	macro-spec	macro-spec
chr18	5397576	5397675	240186	5210029	5334807	-	upstream	-62819	62769	Zfp438	ENSMUST00000063989;ENSMUST00000234241;ENSMUST00000234411	ENSMUSG00000050945	macro-spec	macro-spec
chr18	5806484	5806583	21417	5591860	5775467	+	downstream	214674	31017	Zeb1	NA	ENSMUSG00000024238	macro-spec	macro-spec
chr18	7644824	7644923	75739	7347959	7626866	-	upstream	-18008	17958	Mpp7	ENSMUST00000115869;ENSMUST00000234210;ENSMUST00000234571;ENSMUST00000235093;ENSMUST00000234812;ENSMUST00000234510;ENSMUST00000234444;ENSMUST00000234599;ENSMUST00000234522;ENSMUST00000234874;ENSMUST00000234639;ENSMUST00000235095;ENSMUST00000234366;ENSMUST00000233992	ENSMUSG00000057440	liver-spec	liver-spec
chr18	7780478	7780577	225131	7868832	7929028	+	upstream	-88304	88255	Wac	NA	ENSMUSG00000024283	liver-spec	liver-spec
chr18	8935662	8935761	14370	9212163	9218136	+	upstream	-276451	276402	Fzd8	ENSMUST00000041080	ENSMUSG00000036904	liver-spec	liver-spec
chr18	8940045	8940144	14370	9212163	9218136	+	upstream	-272069	272019	Fzd8	ENSMUST00000041080	ENSMUSG00000036904	liver-spec	liver-spec
chr18	9486115	9486214	67974	9312304	9450154	-	upstream	-36010	35961	Ccny	ENSMUST00000053917;ENSMUST00000234102;ENSMUST00000234779;ENSMUST00000234844;ENSMUST00000234382	ENSMUSG00000024286	macro-spec	macro-spec
chr18	10886345	10886444	225164	10725548	10818704	+	downstream	160846	67641	Mib1	NA	ENSMUSG00000024294	liver-spec	liver-spec
chr18	11144931	11145030	14465	11052064	11085635	+	downstream	92916	59296	Gata6	NA	ENSMUSG00000005836	liver-spec	liver-spec
chr18	11442521	11442620	225182	11633276	11745221	+	upstream	-190706	190656	Rbbp8	NA	ENSMUSG00000041238	liver-spec	liver-spec
chr18	11794402	11794501	621998	11820671	11839377	-	downstream	44925	26170	Gm6277	NA	NA	macro-spec	macro-spec
chr18	20155392	20155491	13505	20084184	20114871	-	upstream	-40571	40521	Dsc1	ENSMUST00000224432;ENSMUST00000038710;ENSMUST00000224557;ENSMUST00000226115	ENSMUSG00000044322	liver-spec	liver-spec
chr18	20552751	20552850	13511	20558074	20604521	+	upstream	-5274	5224	Dsg2	NA	ENSMUSG00000044393	liver-spec	liver-spec
chr18	20784891	20784990	75964	20817223	20896093	-	downstream	111153	32233	Trappc8	NA	ENSMUSG00000033382	macro-spec	macro-spec
chr18	20920980	20921079	67664	20944625	20983862	+	upstream	-23595	23546	Rnf125	ENSMUST00000050004;ENSMUST00000234316	ENSMUSG00000033107	liver-spec	liver-spec
chr18	20931527	20931626	67664	20944625	20983862	+	upstream	-13049	12999	Rnf125	ENSMUST00000050004;ENSMUST00000234316	ENSMUSG00000033107	liver-spec	liver-spec
chr18	20936501	20936600	67664	20944625	20983862	+	upstream	-8075	8025	Rnf125	ENSMUST00000050004;ENSMUST00000234316	ENSMUSG00000033107	liver-spec	liver-spec
chr18	23896749	23896848	212307	23752333	23893861	+	downstream	144465	2888	Mapre2	NA	ENSMUSG00000024277	macro-spec	macro-spec
chr18	34391045	34391144	13476	34344885	34374070	-	upstream	-17024	16975	Reep5	ENSMUST00000006027;ENSMUST00000236887;ENSMUST00000235227;ENSMUST00000237414;ENSMUST00000235153	ENSMUSG00000005873	macro-spec	macro-spec
chr18	35942222	35942321	74002	35964830	36014715	+	upstream	-22558	22509	Psd2	NA	ENSMUSG00000024347	macro-spec	macro-spec
chr18	36699692	36699791	240216	36684923	36695925	-	upstream	-3817	3767	E230025N22Rik	ENSMUST00000115682;ENSMUST00000235134	ENSMUSG00000044719	macro-spec	macro-spec
chr18	36700638	36700737	240216	36684923	36695925	-	upstream	-4763	4713	E230025N22Rik	ENSMUST00000115682;ENSMUST00000235134	ENSMUSG00000044719	macro-spec	macro-spec
chr18	36708798	36708897	240216	36684923	36695925	-	upstream	-12923	12873	E230025N22Rik	ENSMUST00000115682;ENSMUST00000235134	ENSMUSG00000044719	macro-spec	macro-spec
chr18	36713599	36713698	12475	36725067	36726798	-	downstream	13150	11369	Cd14	ENSMUST00000061829;ENSMUST00000237042	ENSMUSG00000051439	macro-spec	macro-spec
chr18	38177225	38177324	75599	38185914	38212053	-	downstream	34779	8590	Pcdh1	NA	ENSMUSG00000051375	liver-spec	liver-spec
chr18	38180482	38180581	75599	38185914	38212053	-	downstream	31521	5333	Pcdh1	NA	ENSMUSG00000051375	liver-spec	liver-spec
chr18	38350076	38350175	26384	38327535	38339003	-	upstream	-11123	11073	Gnpda1	NA	ENSMUSG00000052102	macro-spec	macro-spec
chr18	38391182	38391281	65113	38410396	38465303	+	upstream	-19164	19115	Ndfip1	ENSMUST00000236052;ENSMUST00000236085;ENSMUST00000236803;ENSMUST00000025293;ENSMUST00000235458;ENSMUST00000236480;ENSMUST00000236171;ENSMUST00000238135	ENSMUSG00000024425	liver-spec	liver-spec
chr18	39544303	39544402	14815	39410545	39519421	-	upstream	-24931	24882	Nr3c1	NA	ENSMUSG00000024431	macro-spec	macro-spec
chr18	39619534	39619633	14815	39410545	39519421	-	upstream	-100163	100113	Nr3c1	NA	ENSMUSG00000024431	macro-spec	macro-spec
chr18	39763502	39763601	18459	39773497	39776082	+	upstream	-9945	9896	Pabpc2	ENSMUST00000063219	ENSMUSG00000051732	shared	macro-spec
chr18	39800393	39800492	18459	39773497	39776082	+	downstream	26945	24311	Pabpc2	ENSMUST00000063219	ENSMUSG00000051732	shared	macro-spec
chr18	39828122	39828221	18459	39773497	39776082	+	downstream	54675	52040	Pabpc2	ENSMUST00000063219	ENSMUSG00000051732	shared	liver-spec
chr18	46629410	46629509	13664	46597701	46616456	+	downstream	31759	12954	Eif1a	NA	ENSMUSG00000057561	liver-spec	liver-spec
chr18	46648750	46648849	13664	46597701	46616456	+	downstream	51099	32294	Eif1a	NA	ENSMUSG00000057561	liver-spec	liver-spec
chr18	52684310	52684409	14625	52693690	52695550	+	upstream	-9330	9281	Gykl1	ENSMUST00000066193	ENSMUSG00000053624	macro-spec	macro-spec
chr18	53853924	53854023	70425	53862122	53955548	+	upstream	-8148	8099	Csnk1g3	ENSMUST00000069597;ENSMUST00000237880;ENSMUST00000236399	ENSMUSG00000073563	liver-spec	liver-spec
chr18	53855110	53855209	70425	53862122	53955548	+	upstream	-6962	6913	Csnk1g3	ENSMUST00000069597;ENSMUST00000237880;ENSMUST00000236399	ENSMUSG00000073563	liver-spec	liver-spec
chr18	53857383	53857482	70425	53862122	53955548	+	upstream	-4690	4640	Csnk1g3	ENSMUST00000069597;ENSMUST00000237880;ENSMUST00000236399	ENSMUSG00000073563	liver-spec	liver-spec
chr18	56392821	56392920	107022	56400337	56503792	+	upstream	-7467	7417	Gramd3	NA	ENSMUSG00000001700	liver-spec	liver-spec
chr18	59157837	59157936	78923	59175401	59535999	+	upstream	-17515	17465	Chsy3	ENSMUST00000237594;ENSMUST00000238155;ENSMUST00000080721	ENSMUSG00000058152	liver-spec	liver-spec
chr18	60523894	60523993	67665	60526185	60558766	+	upstream	-2241	2192	Dctn4	ENSMUST00000223984;ENSMUST00000025505;ENSMUST00000223590;ENSMUST00000223794;ENSMUST00000225005;ENSMUST00000224317;ENSMUST00000224778;ENSMUST00000224671	ENSMUSG00000024603	macro-spec	macro-spec
chr18	60660178	60660277	104027	60593973	60648319	-	upstream	-11909	11859	Synpo	NA	ENSMUSG00000043079	liver-spec	liver-spec
chr18	60660869	60660968	104027	60593973	60648319	-	upstream	-12599	12550	Synpo	NA	ENSMUSG00000043079	liver-spec	liver-spec
chr18	61438169	61438268	442846	61470225	61484607	-	downstream	46389	31957	Lncbate10	NA	ENSMUSG00000118229	shared	liver-spec
chr18	61451926	61452025	442846	61470225	61484607	-	downstream	32631	18200	Lncbate10	NA	ENSMUSG00000118229	shared	macro-spec
chr18	61675861	61675960	56069	61684887	61692538	+	upstream	-8977	8927	Il17b	ENSMUST00000237575;ENSMUST00000235713;ENSMUST00000025471	ENSMUSG00000024578	liver-spec	liver-spec
chr18	61679633	61679732	56069	61684887	61692538	+	upstream	-5205	5155	Il17b	ENSMUST00000237575;ENSMUST00000235713;ENSMUST00000025471	ENSMUSG00000024578	liver-spec	liver-spec
chr18	62037890	62037989	225608	61953075	62024402	+	downstream	84865	13488	Sh3tc2	ENSMUST00000235860;ENSMUST00000235652;ENSMUST00000236759;ENSMUST00000051720	ENSMUSG00000045629	macro-spec	macro-spec
chr18	62045403	62045502	225608	61953075	62024402	+	downstream	92377	21001	Sh3tc2	ENSMUST00000235860;ENSMUST00000235652;ENSMUST00000236759;ENSMUST00000051720	ENSMUSG00000045629	macro-spec	macro-spec
chr18	62047209	62047308	225608	61953075	62024402	+	downstream	94183	22807	Sh3tc2	ENSMUST00000235860;ENSMUST00000235652;ENSMUST00000236759;ENSMUST00000051720	ENSMUSG00000045629	macro-spec	macro-spec
chr18	62140308	62140407	11555	62177816	62179959	-	downstream	39601	37409	Adrb2	ENSMUST00000053640	ENSMUSG00000045730	shared	liver-spec
chr18	62164639	62164738	11555	62177816	62179959	-	downstream	15271	13078	Adrb2	ENSMUST00000053640	ENSMUSG00000045730	shared	macro-spec
chr18	62167076	62167175	11555	62177816	62179959	-	downstream	12833	10641	Adrb2	ENSMUST00000053640	ENSMUSG00000045730	shared	macro-spec
chr18	65220872	65220971	83814	64887705	65217828	+	downstream	333217	3044	Nedd4l	NA	ENSMUSG00000024589	liver-spec	liver-spec
chr18	65222776	65222875	83814	64887705	65217828	+	downstream	335121	4948	Nedd4l	NA	ENSMUSG00000024589	liver-spec	liver-spec
chr18	65226229	65226328	83814	64887705	65217828	+	downstream	338573	8401	Nedd4l	NA	ENSMUSG00000024589	liver-spec	liver-spec
chr18	65244101	65244200	387231	65248861	65248926	+	upstream	-4711	4661	Mir122	NA	ENSMUSG00000065402	liver-spec	liver-spec
chr18	65410400	65410499	225638	65265529	65394066	-	upstream	-16384	16334	Alpk2	NA	ENSMUSG00000032845	macro-spec	macro-spec
chr18	66404482	66404581	58801	66458533	66465565	+	upstream	-54001	53952	Pmaip1	ENSMUST00000025399;ENSMUST00000237161;ENSMUST00000236933	ENSMUSG00000024521	shared	liver-spec
chr18	66476168	66476267	58801	66458533	66465565	+	downstream	17685	10603	Pmaip1	ENSMUST00000025399;ENSMUST00000237161;ENSMUST00000236933	ENSMUSG00000024521	shared	macro-spec
chr18	66478297	66478396	58801	66458533	66465565	+	downstream	19813	12732	Pmaip1	ENSMUST00000025399;ENSMUST00000237161;ENSMUST00000236933	ENSMUSG00000024521	shared	macro-spec
chr18	67765434	67765533	75286	67768299	67799971	-	downstream	34487	2766	4930549G23Rik	NA	ENSMUSG00000118134	liver-spec	liver-spec
chr18	70436258	70436357	269033	70452212	70472509	-	downstream	36201	15855	4930503L19Rik	ENSMUST00000213066;ENSMUST00000212683;ENSMUST00000067556;ENSMUST00000211817;ENSMUST00000212074;ENSMUST00000212982;ENSMUST00000212155;ENSMUST00000212539;ENSMUST00000237800	ENSMUSG00000044906	macro-spec	macro-spec
chr18	73842056	73842155	71263	73859385	73881333	+	upstream	-17279	17230	Mro	NA	ENSMUSG00000064036	liver-spec	liver-spec
chr18	74911058	74911157	16891	74939322	74961263	-	downstream	50155	28165	Lipg	ENSMUST00000066532;ENSMUST00000235783	ENSMUSG00000053846	macro-spec	macro-spec
chr18	79259116	79259215	240427	78750380	79109391	-	upstream	-149775	149725	Setbp1	NA	ENSMUSG00000024548	macro-spec	macro-spec
chr18	79293686	79293785	240427	78750380	79109391	-	upstream	-184345	184295	Setbp1	NA	ENSMUSG00000024548	macro-spec	macro-spec
chr18	80227204	80227303	27366	80206765	80225855	+	downstream	20489	1349	Txnl4a	NA	ENSMUSG00000057130;ENSMUSG00000024571	liver-spec	liver-spec
chr18	80555039	80555138	100039348	80541892	80544546	-	upstream	-10542	10493	Gm2176	ENSMUST00000236225;ENSMUST00000237325	ENSMUSG00000118319	liver-spec	liver-spec
chr18	83832316	83832415	110796	84011627	84087706	-	downstream	255340	179212	Tshz1	NA	ENSMUSG00000046982	macro-spec	macro-spec
chr18	84600718	84600817	338403	84610509	84650095	-	downstream	49327	9692	Cndp1	NA	ENSMUSG00000056162	shared	shared
chr18	84600773	84600872	338403	84610509	84650095	-	downstream	49273	9637	Cndp1	NA	ENSMUSG00000056162	shared	shared
chr18	84894269	84894368	109672	84838704	84879871	+	downstream	55614	14398	Cyb5a	NA	ENSMUSG00000024646	liver-spec	liver-spec
chr18	84906389	84906488	109672	84838704	84879871	+	downstream	67734	26518	Cyb5a	NA	ENSMUSG00000024646	liver-spec	liver-spec
chr18	84910139	84910238	50764	84934782	84981473	+	upstream	-24594	24544	Fbxo15	NA	ENSMUSG00000034391	liver-spec	liver-spec
chr18	84916293	84916392	50764	84934782	84981473	+	upstream	-18440	18390	Fbxo15	NA	ENSMUSG00000034391	liver-spec	liver-spec
chr19	3985432	3985531	71670	3986570	3990007	+	upstream	-1088	1039	Acy3	NA	ENSMUSG00000024866	liver-spec	liver-spec
chr19	4033485	4033584	14870	4035407	4037985	-	downstream	4451	1823	Gstp1	ENSMUST00000169613;ENSMUST00000236211;ENSMUST00000237893;ENSMUST00000236311;ENSMUST00000237982;ENSMUST00000237239;ENSMUST00000237273;ENSMUST00000235711;ENSMUST00000237773	ENSMUSG00000060803	liver-spec	liver-spec
chr19	4069063	4069162	225884	4057477	4059569	-	upstream	-9543	9494	Gstp3	NA	ENSMUSG00000058216	liver-spec	liver-spec
chr19	4420711	4420810	11854	4425459	4439432	-	downstream	18672	4649	Rhod	NA	ENSMUSG00000041845	liver-spec	liver-spec
chr19	4999529	4999628	225872	4984355	4990316	-	upstream	-9262	9213	Npas4	NA	ENSMUSG00000045903	macro-spec	macro-spec
chr19	5786774	5786873	72289	5795690	5802672	-	downstream	15848	8817	Malat1	NA	ENSMUSG00000092341	macro-spec	macro-spec
chr19	5889368	5889467	332359	5891138	5894149	-	downstream	4731	1671	Tigd3	ENSMUST00000055911;ENSMUST00000236767	ENSMUSG00000044390	liver-spec	liver-spec
chr19	5930195	5930294	104252	5915636	5924816	-	upstream	-5428	5379	Cdc42ep2	ENSMUST00000055458	ENSMUSG00000045664	macro-spec	macro-spec
chr19	5931622	5931721	104252	5915636	5924816	-	upstream	-6856	6806	Cdc42ep2	ENSMUST00000055458	ENSMUSG00000045664	macro-spec	macro-spec
chr19	6869541	6869640	78317	6844623	6858211	-	upstream	-11379	11330	Ccdc88b	NA	ENSMUSG00000047810	macro-spec	macro-spec
chr19	6871083	6871182	78317	6844623	6858211	-	upstream	-12921	12872	Ccdc88b	NA	ENSMUSG00000047810	macro-spec	macro-spec
chr19	6876962	6877061	78317	6844623	6858211	-	upstream	-18801	18751	Ccdc88b	NA	ENSMUSG00000047810	macro-spec	macro-spec
chr19	8018703	8018802	434674	8062209	8131982	-	downstream	113230	43407	Slc22a28	ENSMUST00000065651	ENSMUSG00000063590	macro-spec	macro-spec
chr19	8020209	8020308	434674	8062209	8131982	-	downstream	111724	41901	Slc22a28	ENSMUST00000065651	ENSMUSG00000063590	macro-spec	macro-spec
chr19	8448332	8448431	319800	8335371	8405111	-	upstream	-43271	43221	Slc22a30	NA	ENSMUSG00000052562	liver-spec	liver-spec
chr19	8616447	8616546	18399	8618039	8628299	+	upstream	-1543	1493	Slc22a6	ENSMUST00000010250	ENSMUSG00000024650	liver-spec	liver-spec
chr19	9931401	9931500	16319	9872296	9899551	-	upstream	-31899	31850	Incenp	NA	ENSMUSG00000024660	macro-spec	macro-spec
chr19	9952538	9952637	14319	9980598	9985098	+	upstream	-28010	27961	Fth1	ENSMUST00000235196;ENSMUST00000235747;ENSMUST00000025563;ENSMUST00000235407;ENSMUST00000237316;ENSMUST00000237465;ENSMUST00000235129;ENSMUST00000236195;ENSMUST00000236403	ENSMUSG00000024661	shared	macro-spec
chr19	9954579	9954678	14319	9980598	9985098	+	upstream	-25970	25920	Fth1	ENSMUST00000235196;ENSMUST00000235747;ENSMUST00000025563;ENSMUST00000235407;ENSMUST00000237316;ENSMUST00000237465;ENSMUST00000235129;ENSMUST00000236195;ENSMUST00000236403	ENSMUSG00000024661	shared	shared
chr19	9954658	9954757	14319	9980598	9985098	+	upstream	-25890	25841	Fth1	ENSMUST00000235196;ENSMUST00000235747;ENSMUST00000025563;ENSMUST00000235407;ENSMUST00000237316;ENSMUST00000237465;ENSMUST00000235129;ENSMUST00000236195;ENSMUST00000236403	ENSMUSG00000024661	shared	shared
chr19	9978371	9978470	14319	9980598	9985098	+	upstream	-2178	2128	Fth1	ENSMUST00000235196;ENSMUST00000235747;ENSMUST00000025563;ENSMUST00000235407;ENSMUST00000237316;ENSMUST00000237465;ENSMUST00000235129;ENSMUST00000236195;ENSMUST00000236403	ENSMUSG00000024661	shared	macro-spec
chr19	10122410	10122509	56473	10062765	10101746	-	upstream	-20714	20664	Fads2	ENSMUST00000025567;ENSMUST00000238023;ENSMUST00000235937	ENSMUSG00000024665	liver-spec	liver-spec
chr19	10126925	10127024	56473	10062765	10101746	-	upstream	-25228	25179	Fads2	ENSMUST00000025567;ENSMUST00000238023;ENSMUST00000235937	ENSMUSG00000024665	liver-spec	liver-spec
chr19	10148801	10148900	76267	10182888	10196877	+	upstream	-34038	33988	Fads1	ENSMUST00000010807;ENSMUST00000235160;ENSMUST00000237221;ENSMUST00000235515;ENSMUST00000236594;ENSMUST00000238115;ENSMUST00000237861;ENSMUST00000236385	ENSMUSG00000010663	shared	liver-spec
chr19	10171951	10172050	76267	10182888	10196877	+	upstream	-10888	10838	Fads1	ENSMUST00000010807;ENSMUST00000235160;ENSMUST00000237221;ENSMUST00000235515;ENSMUST00000236594;ENSMUST00000238115;ENSMUST00000237861;ENSMUST00000236385	ENSMUSG00000010663	shared	macro-spec
chr19	11037743	11037842	107350	11047612	11055808	-	downstream	18016	9770	AW112010	NA	ENSMUSG00000075010	macro-spec	macro-spec
chr19	11045399	11045498	107350	11047612	11055808	-	downstream	10360	2114	AW112010	NA	ENSMUSG00000075010	macro-spec	macro-spec
chr19	11060707	11060806	107350	11047612	11055808	-	upstream	-4948	4899	AW112010	NA	ENSMUSG00000075010	macro-spec	macro-spec
chr19	11343274	11343373	109225	11321039	11336146	-	upstream	-7178	7128	Ms4a7	NA	ENSMUSG00000024672	macro-spec	macro-spec
chr19	11361539	11361638	666907	11375523	11392790	+	upstream	-13935	13885	Ms4a4a	ENSMUST00000188995	ENSMUSG00000101389	macro-spec	macro-spec
chr19	11368311	11368410	666907	11375523	11392790	+	upstream	-7163	7113	Ms4a4a	ENSMUST00000188995	ENSMUSG00000101389	macro-spec	macro-spec
chr19	11370328	11370427	666907	11375523	11392790	+	upstream	-5145	5096	Ms4a4a	ENSMUST00000188995	ENSMUSG00000101389	macro-spec	macro-spec
chr19	12005605	12005704	76303	11965941	11994112	+	downstream	39713	11493	Osbp	NA	ENSMUSG00000024687	liver-spec	liver-spec
chr19	12010453	12010552	76303	11965941	11994112	+	downstream	44561	16341	Osbp	NA	ENSMUSG00000024687	liver-spec	liver-spec
chr19	12435075	12435174	56093	12427905	12432110	+	downstream	7219	2965	Pfpl	ENSMUST00000168148	ENSMUSG00000040065	macro-spec	macro-spec
chr19	12436292	12436391	56093	12427905	12432110	+	downstream	8437	4182	Pfpl	ENSMUST00000168148	ENSMUSG00000040065	macro-spec	macro-spec
chr19	12439658	12439757	56093	12427905	12432110	+	downstream	11803	7548	Pfpl	ENSMUST00000168148	ENSMUSG00000040065	macro-spec	macro-spec
chr19	12445199	12445298	56093	12427905	12432110	+	downstream	17343	13089	Pfpl	ENSMUST00000168148	ENSMUSG00000040065	macro-spec	macro-spec
chr19	14259344	14259443	21888	14448150	14598051	-	downstream	338657	188707	Tle4	NA	ENSMUSG00000024642	liver-spec	liver-spec
chr19	16015477	16015576	100502653	15985078	16010696	+	downstream	30448	4781	C130060C02Rik	NA	ENSMUSG00000097557	macro-spec	macro-spec
chr19	16042186	16042285	100502653	15985078	16010696	+	downstream	57158	31490	C130060C02Rik	NA	ENSMUSG00000097557	macro-spec	macro-spec
chr19	16047124	16047223	100502653	15985078	16010696	+	downstream	62096	36428	C130060C02Rik	NA	ENSMUSG00000097557	macro-spec	macro-spec
chr19	16050480	16050579	100502653	15985078	16010696	+	downstream	65452	39784	C130060C02Rik	NA	ENSMUSG00000097557	macro-spec	macro-spec
chr19	16084502	16084601	14682	16132831	16387463	+	upstream	-48279	48230	Gnaq	ENSMUST00000025541;ENSMUST00000170229;ENSMUST00000167656	ENSMUSG00000024639	macro-spec	macro-spec
chr19	16086708	16086807	14682	16132831	16387463	+	upstream	-46073	46024	Gnaq	ENSMUST00000025541;ENSMUST00000170229;ENSMUST00000167656	ENSMUSG00000024639	macro-spec	macro-spec
chr19	16108812	16108911	14682	16132831	16387463	+	upstream	-23969	23920	Gnaq	ENSMUST00000025541;ENSMUST00000170229;ENSMUST00000167656	ENSMUSG00000024639	macro-spec	macro-spec
chr19	16110778	16110877	14682	16132831	16387463	+	upstream	-22003	21954	Gnaq	ENSMUST00000025541;ENSMUST00000170229;ENSMUST00000167656	ENSMUSG00000024639	macro-spec	macro-spec
chr19	17273239	17273338	353211	16956118	17223932	+	downstream	317170	49307	Prune2	NA	ENSMUSG00000039126	macro-spec	macro-spec
chr19	17276076	17276175	14537	17326141	17372844	-	downstream	96718	49966	Gcnt1	NA	ENSMUSG00000038843	shared	macro-spec
chr19	17311236	17311335	14537	17326141	17372844	-	downstream	61558	14806	Gcnt1	NA	ENSMUSG00000038843	shared	liver-spec
chr19	18146689	18146788	18552	17432319	17837632	-	upstream	-309106	309057	Pcsk5	NA	ENSMUSG00000024713	liver-spec	liver-spec
chr19	20654294	20654393	11668	20492715	20643465	+	downstream	161629	10829	Aldh1a1	ENSMUST00000224807;ENSMUST00000225337;ENSMUST00000224358;ENSMUST00000225313;ENSMUST00000225249;ENSMUST00000087638	ENSMUSG00000053279	liver-spec	liver-spec
chr19	21031923	21032022	75354	21104502	21107157	+	upstream	-72530	72480	4930554I06Rik	NA	ENSMUSG00000118047	macro-spec	macro-spec
chr19	21036677	21036776	75354	21104502	21107157	+	upstream	-67776	67726	4930554I06Rik	NA	ENSMUSG00000118047	macro-spec	macro-spec
chr19	21077789	21077888	75354	21104502	21107157	+	upstream	-26664	26614	4930554I06Rik	NA	ENSMUSG00000118047	macro-spec	macro-spec
chr19	21329939	21330038	22682	21272278	21286840	+	downstream	57710	43099	Zfand5	NA	ENSMUSG00000024750	liver-spec	liver-spec
chr19	21377015	21377114	14544	21391307	21473445	-	downstream	96381	14193	Gda	NA	ENSMUSG00000058624	shared	macro-spec
chr19	21476878	21476977	14544	21391307	21473445	-	upstream	-3483	3433	Gda	NA	ENSMUSG00000058624	shared	macro-spec
chr19	21481074	21481173	14544	21391307	21473445	-	upstream	-7679	7629	Gda	NA	ENSMUSG00000058624	shared	liver-spec
chr19	21507656	21507755	14544	21391307	21473445	-	upstream	-34261	34211	Gda	NA	ENSMUSG00000058624	shared	macro-spec
chr19	21897547	21897646	83921	21778342	21858360	+	downstream	119254	39187	Cemip2	NA	ENSMUSG00000024754	macro-spec	macro-spec
chr19	21913380	21913479	83921	21778342	21858360	+	downstream	135088	55020	Cemip2	NA	ENSMUSG00000024754	macro-spec	macro-spec
chr19	23134228	23134327	16601	23141226	23168134	+	upstream	-6948	6899	Klf9	ENSMUST00000036884;ENSMUST00000236357	ENSMUSG00000033863	liver-spec	liver-spec
chr19	23135947	23136046	16601	23141226	23168134	+	upstream	-5230	5180	Klf9	ENSMUST00000036884;ENSMUST00000236357	ENSMUSG00000033863	liver-spec	liver-spec
chr19	23136606	23136705	16601	23141226	23168134	+	upstream	-4570	4521	Klf9	ENSMUST00000036884;ENSMUST00000236357	ENSMUSG00000033863	liver-spec	liver-spec
chr19	23520747	23520846	67483	23558753	23652812	-	downstream	132016	37907	1700028P14Rik	ENSMUST00000035849	ENSMUSG00000033053	macro-spec	macro-spec
chr19	24908318	24908417	14237	24899236	24901197	-	upstream	-7171	7121	Foxd4	ENSMUST00000058600	ENSMUSG00000051490	macro-spec	macro-spec
chr19	29049576	29049675	102465114	24942235	60774461	-	inside	31724835	4107341	Mir3084-2	NA	ENSMUSG00000118735	shared	liver-spec
chr19	29150225	29150324	102465114	24942235	60774461	-	inside	31624187	4207990	Mir3084-2	NA	ENSMUSG00000118735	shared	macro-spec
chr19	29176593	29176692	102465114	24942235	60774461	-	inside	31597819	4234358	Mir3084-2	NA	ENSMUSG00000118735	shared	macro-spec
chr19	29180476	29180575	102465114	24942235	60774461	-	inside	31593935	4238241	Mir3084-2	NA	ENSMUSG00000118735	shared	macro-spec
chr19	29185854	29185953	102465114	24942235	60774461	-	inside	31588557	4243619	Mir3084-2	NA	ENSMUSG00000118735	shared	macro-spec
chr19	29239763	29239862	102465114	24942235	60774461	-	inside	31534649	4297528	Mir3084-2	NA	ENSMUSG00000118735	shared	macro-spec
chr19	29241654	29241753	102465114	24942235	60774461	-	inside	31532757	4299419	Mir3084-2	NA	ENSMUSG00000118735	shared	macro-spec
chr19	30222876	30222975	102465114	24942235	60774461	-	inside	30551535	5280641	Mir3084-2	NA	ENSMUSG00000118735	shared	liver-spec
chr19	31956477	31956576	102465114	24942235	60774461	-	inside	28817935	7014242	Mir3084-2	NA	ENSMUSG00000118735	shared	macro-spec
chr19	32532526	32532625	102465114	24942235	60774461	-	inside	28241885	7590291	Mir3084-2	NA	ENSMUSG00000118735	shared	liver-spec
chr19	32543219	32543318	102465114	24942235	60774461	-	inside	28231193	7600984	Mir3084-2	NA	ENSMUSG00000118735	shared	liver-spec
chr19	32756205	32756304	102465114	24942235	60774461	-	inside	28018207	7813970	Mir3084-2	NA	ENSMUSG00000118735	shared	liver-spec
chr19	32906266	32906365	102465114	24942235	60774461	-	inside	27868145	7964031	Mir3084-2	NA	ENSMUSG00000118735	shared	macro-spec
chr19	34262557	34262656	102465114	24942235	60774461	-	inside	26511855	9320322	Mir3084-2	NA	ENSMUSG00000118735	shared	macro-spec
chr19	34270250	34270349	102465114	24942235	60774461	-	inside	26504161	9328015	Mir3084-2	NA	ENSMUSG00000118735	shared	macro-spec
chr19	34340515	34340614	102465114	24942235	60774461	-	inside	26433897	9398280	Mir3084-2	NA	ENSMUSG00000118735	shared	macro-spec
chr19	34402957	34403056	102465114	24942235	60774461	-	inside	26371455	9460722	Mir3084-2	NA	ENSMUSG00000118735	shared	macro-spec
chr19	34420864	34420963	102465114	24942235	60774461	-	inside	26353547	9478629	Mir3084-2	NA	ENSMUSG00000118735	shared	macro-spec
chr19	34442193	34442292	102465114	24942235	60774461	-	inside	26332219	9499958	Mir3084-2	NA	ENSMUSG00000118735	shared	macro-spec
chr19	34445685	34445784	102465114	24942235	60774461	-	inside	26328727	9503450	Mir3084-2	NA	ENSMUSG00000118735	shared	macro-spec
chr19	34464591	34464690	102465114	24942235	60774461	-	inside	26309821	9522356	Mir3084-2	NA	ENSMUSG00000118735	shared	macro-spec
chr19	34471974	34472073	102465114	24942235	60774461	-	inside	26302437	9529739	Mir3084-2	NA	ENSMUSG00000118735	shared	macro-spec
chr19	34532504	34532603	102465114	24942235	60774461	-	inside	26241907	9590269	Mir3084-2	NA	ENSMUSG00000118735	shared	liver-spec
chr19	36795493	36795592	102465114	24942235	60774461	-	inside	23978919	11853258	Mir3084-2	NA	ENSMUSG00000118735	shared	liver-spec
chr19	36803565	36803664	102465114	24942235	60774461	-	inside	23970847	11861330	Mir3084-2	NA	ENSMUSG00000118735	shared	liver-spec
chr19	37264128	37264227	102465114	24942235	60774461	-	inside	23510283	12321893	Mir3084-2	NA	ENSMUSG00000118735	shared	liver-spec
chr19	37442840	37442939	102465114	24942235	60774461	-	inside	23331571	12500605	Mir3084-2	NA	ENSMUSG00000118735	shared	liver-spec
chr19	37456079	37456178	102465114	24942235	60774461	-	inside	23318333	12513844	Mir3084-2	NA	ENSMUSG00000118735	shared	liver-spec
chr19	37702617	37702716	102465114	24942235	60774461	-	inside	23071795	12760382	Mir3084-2	NA	ENSMUSG00000118735	shared	liver-spec
chr19	37867410	37867509	102465114	24942235	60774461	-	inside	22907001	12925175	Mir3084-2	NA	ENSMUSG00000118735	shared	liver-spec
chr19	38372663	38372762	102465114	24942235	60774461	-	inside	22401749	13430428	Mir3084-2	NA	ENSMUSG00000118735	shared	liver-spec
chr19	40088472	40088571	102465114	24942235	60774461	-	inside	20685939	15146237	Mir3084-2	NA	ENSMUSG00000118735	shared	liver-spec
chr19	40998652	40998751	102465114	24942235	60774461	-	inside	19775759	16056417	Mir3084-2	NA	ENSMUSG00000118735	shared	macro-spec
chr19	41402704	41402803	102465114	24942235	60774461	-	inside	19371707	16460469	Mir3084-2	NA	ENSMUSG00000118735	shared	macro-spec
chr19	41418151	41418250	102465114	24942235	60774461	-	inside	19356261	16475916	Mir3084-2	NA	ENSMUSG00000118735	shared	macro-spec
chr19	41597565	41597664	102465114	24942235	60774461	-	inside	19176847	16655330	Mir3084-2	NA	ENSMUSG00000118735	shared	macro-spec
chr19	41838933	41839032	102465114	24942235	60774461	-	inside	18935479	16896698	Mir3084-2	NA	ENSMUSG00000118735	shared	liver-spec
chr19	42510506	42510605	102465114	24942235	60774461	-	inside	18263905	17568271	Mir3084-2	NA	ENSMUSG00000118735	shared	liver-spec
chr19	42690056	42690155	102465114	24942235	60774461	-	inside	18084355	17747821	Mir3084-2	NA	ENSMUSG00000118735	shared	liver-spec
chr19	43999300	43999399	102465114	24942235	60774461	-	inside	16775111	16775062	Mir3084-2	NA	ENSMUSG00000118735	shared	liver-spec
chr19	44004390	44004489	102465114	24942235	60774461	-	inside	16770021	16769972	Mir3084-2	NA	ENSMUSG00000118735	shared	liver-spec
chr19	44380234	44380333	102465114	24942235	60774461	-	inside	16394177	16394128	Mir3084-2	NA	ENSMUSG00000118735	shared	liver-spec
chr19	44388911	44389010	102465114	24942235	60774461	-	inside	16385501	16385451	Mir3084-2	NA	ENSMUSG00000118735	shared	liver-spec
chr19	45176316	45176415	102465114	24942235	60774461	-	inside	15598095	15598046	Mir3084-2	NA	ENSMUSG00000118735	shared	macro-spec
chr19	46029734	46029833	102465114	24942235	60774461	-	inside	14744677	14744628	Mir3084-2	NA	ENSMUSG00000118735	shared	liver-spec
chr19	46500131	46500230	102465114	24942235	60774461	-	inside	14274281	14274231	Mir3084-2	NA	ENSMUSG00000118735	shared	liver-spec
chr19	46522557	46522656	102465114	24942235	60774461	-	inside	14251855	14251805	Mir3084-2	NA	ENSMUSG00000118735	shared	macro-spec
chr19	46658453	46658552	102465114	24942235	60774461	-	inside	14115959	14115909	Mir3084-2	NA	ENSMUSG00000118735	shared	liver-spec
chr19	47053585	47053684	102465114	24942235	60774461	-	inside	13720827	13720777	Mir3084-2	NA	ENSMUSG00000118735	shared	liver-spec
chr19	47148469	47148568	102465114	24942235	60774461	-	inside	13625943	13625893	Mir3084-2	NA	ENSMUSG00000118735	shared	macro-spec
chr19	53566025	53566124	102465114	24942235	60774461	-	inside	7208387	7208337	Mir3084-2	NA	ENSMUSG00000118735	shared	macro-spec
chr19	53567970	53568069	102465114	24942235	60774461	-	inside	7206441	7206392	Mir3084-2	NA	ENSMUSG00000118735	shared	macro-spec
chr19	53889828	53889927	102465114	24942235	60774461	-	inside	6884583	6884534	Mir3084-2	NA	ENSMUSG00000118735	shared	liver-spec
chr19	55139440	55139539	102465114	24942235	60774461	-	inside	5634971	5634922	Mir3084-2	NA	ENSMUSG00000118735	shared	liver-spec
chr19	55170637	55170736	102465114	24942235	60774461	-	inside	5603775	5603725	Mir3084-2	NA	ENSMUSG00000118735	shared	liver-spec
chr19	55643562	55643661	102465114	24942235	60774461	-	inside	5130849	5130800	Mir3084-2	NA	ENSMUSG00000118735	shared	shared
chr19	55643633	55643732	102465114	24942235	60774461	-	inside	5130779	5130729	Mir3084-2	NA	ENSMUSG00000118735	shared	shared
chr19	55700733	55700832	102465114	24942235	60774461	-	inside	5073679	5073629	Mir3084-2	NA	ENSMUSG00000118735	shared	liver-spec
chr19	56774485	56774584	102465114	24942235	60774461	-	inside	3999927	3999877	Mir3084-2	NA	ENSMUSG00000118735	shared	macro-spec
chr19	57537788	57537887	102465114	24942235	60774461	-	inside	3236623	3236574	Mir3084-2	NA	ENSMUSG00000118735	shared	liver-spec
chr2	4987822	4987921	70024	4989714	5012791	-	downstream	24919	1793	Mcm10	NA	ENSMUSG00000026669	liver-spec	liver-spec
chr2	11332331	11332430	77543	11338366	11398501	-	downstream	66121	5936	8030442B05Rik	NA	ENSMUSG00000102674	liver-spec	liver-spec
chr2	11699207	11699306	16169	11705290	11734317	+	upstream	-6034	5984	Il15ra	NA	ENSMUSG00000023206	liver-spec	liver-spec
chr2	12033859	12033958	241226	12106632	12301922	-	downstream	268014	72674	Itga8	NA	ENSMUSG00000026768	macro-spec	macro-spec
chr2	12879563	12879662	19212	12924041	13003455	+	upstream	-44429	44379	Pter	NA	ENSMUSG00000026730	liver-spec	liver-spec
chr2	12905944	12906043	19212	12924041	13003455	+	upstream	-18047	17998	Pter	NA	ENSMUSG00000026730	liver-spec	liver-spec
chr2	13558768	13558867	13434	13509014	13544668	-	upstream	-14150	14100	Trdmt1	NA	ENSMUSG00000026723	macro-spec	macro-spec
chr2	15146714	15146813	75869	15049395	15082456	+	downstream	97369	64258	Arl5b	NA	ENSMUSG00000017418	liver-spec	liver-spec
chr2	18767156	18767255	100041479	18742715	18760862	-	upstream	-6344	6294	Gm3363	NA	ENSMUSG00000092353	macro-spec	macro-spec
chr2	19627070	19627169	71198	19657752	19660583	+	upstream	-30632	30583	Otud1	ENSMUST00000052168	ENSMUSG00000043415	shared	shared
chr2	19627160	19627259	71198	19657752	19660583	+	upstream	-30542	30493	Otud1	ENSMUST00000052168	ENSMUSG00000043415	shared	shared
chr2	19628358	19628457	71198	19657752	19660583	+	upstream	-29344	29295	Otud1	ENSMUST00000052168	ENSMUSG00000043415	shared	macro-spec
chr2	22747031	22747130	54519	22774094	22875653	+	upstream	-27014	26964	Apbb1ip	NA	ENSMUSG00000026786	macro-spec	macro-spec
chr2	22748407	22748506	54519	22774094	22875653	+	upstream	-25638	25588	Apbb1ip	NA	ENSMUSG00000026786	macro-spec	macro-spec
chr2	24311801	24311900	215274	24291196	24293820	+	downstream	20654	17981	Il1f10	ENSMUST00000058056	ENSMUSG00000046845	macro-spec	macro-spec
chr2	24335561	24335660	16181	24336853	24351494	+	upstream	-1243	1193	Il1rn	NA	ENSMUSG00000026981	shared	shared
chr2	24335579	24335678	16181	24336853	24351494	+	upstream	-1225	1175	Il1rn	NA	ENSMUSG00000026981	shared	shared
chr2	25472725	25472824	19215	25466709	25470046	-	upstream	-2728	2679	Ptgds	NA	ENSMUSG00000015090	liver-spec	liver-spec
chr2	25478415	25478514	19215	25466709	25470046	-	upstream	-8418	8369	Ptgds	NA	ENSMUSG00000015090	liver-spec	liver-spec
chr2	26133245	26133344	109299	26136814	26140521	-	downstream	7227	3470	Tmem250-ps	ENSMUST00000133808;ENSMUST00000163836	ENSMUSG00000087679	shared	shared
chr2	26133307	26133406	109299	26136814	26140521	-	downstream	7165	3408	Tmem250-ps	ENSMUST00000133808;ENSMUST00000163836	ENSMUSG00000087679	shared	shared
chr2	26744290	26744389	16821	26667674	26671282	-	upstream	-73058	73008	Lcn4	ENSMUST00000028283	ENSMUSG00000026919	macro-spec	macro-spec
chr2	27042606	27042705	227659	27021363	27027998	-	upstream	-14658	14608	Slc2a6	NA	ENSMUSG00000036067	liver-spec	liver-spec
chr2	27540148	27540247	140858	27515157	27536535	+	downstream	25041	3613	Wdr5	NA	ENSMUSG00000026917	liver-spec	liver-spec
chr2	27560836	27560935	140858	27515157	27536535	+	downstream	45729	24301	Wdr5	NA	ENSMUSG00000026917	liver-spec	liver-spec
chr2	27576580	27576679	140858	27515157	27536535	+	downstream	61473	40045	Wdr5	NA	ENSMUSG00000026917	liver-spec	liver-spec
chr2	27583081	27583180	140858	27515157	27536535	+	downstream	67973	46546	Wdr5	NA	ENSMUSG00000026917	liver-spec	liver-spec
chr2	27596389	27596488	140858	27515157	27536535	+	downstream	81281	59854	Wdr5	NA	ENSMUSG00000026917	liver-spec	liver-spec
chr2	27597164	27597263	140858	27515157	27536535	+	downstream	82057	60629	Wdr5	NA	ENSMUSG00000026917	liver-spec	liver-spec
chr2	27599191	27599290	140858	27515157	27536535	+	downstream	84083	62656	Wdr5	NA	ENSMUSG00000026917	liver-spec	liver-spec
chr2	27599926	27600025	140858	27515157	27536535	+	downstream	84819	63391	Wdr5	NA	ENSMUSG00000026917	liver-spec	liver-spec
chr2	27624984	27625083	20181	27676440	27762957	+	upstream	-51406	51357	Rxra	NA	ENSMUSG00000015846	liver-spec	liver-spec
chr2	27626694	27626793	20181	27676440	27762957	+	upstream	-49696	49647	Rxra	NA	ENSMUSG00000015846	liver-spec	liver-spec
chr2	28591496	28591595	70239	28566311	28583279	-	upstream	-8267	8217	Gtf3c5	NA	ENSMUSG00000026816	macro-spec	macro-spec
chr2	28630105	28630204	14582	28609450	28621982	-	upstream	-8172	8123	Gfi1b	NA	ENSMUSG00000026815	liver-spec	liver-spec
chr2	29189022	29189121	171171	29194541	29253005	-	downstream	63933	5420	Ntng2	NA	ENSMUSG00000035513	macro-spec	macro-spec
chr2	30773030	30773129	73598	30794769	30803661	-	downstream	30581	21640	1700001O22Rik	NA	ENSMUSG00000044320	macro-spec	macro-spec
chr2	31464617	31464716	665700	31314415	31460738	+	downstream	150251	3879	Hmcn2	NA	ENSMUSG00000055632	liver-spec	liver-spec
chr2	31868566	31868665	23928	31887291	31946539	+	upstream	-18675	18626	Lamc3	NA	ENSMUSG00000026840	liver-spec	liver-spec
chr2	32524501	32524600	98952	32535332	32569756	+	upstream	-10782	10732	Fam102a	NA	ENSMUSG00000039157	liver-spec	liver-spec
chr2	32863457	32863556	227737	32876114	32925254	+	upstream	-12608	12558	Niban2	NA	ENSMUSG00000026796	macro-spec	macro-spec
chr2	34828208	34828307	30050	34804514	34826311	-	upstream	-1947	1897	Fbxw2	NA	ENSMUSG00000035949	liver-spec	liver-spec
chr2	34977085	34977184	15139	34983331	35061438	-	downstream	84304	6147	Hc	NA	ENSMUSG00000026874	macro-spec	macro-spec
chr2	35209453	35209552	68365	35180205	35201120	-	upstream	-8382	8333	Rab14	NA	ENSMUSG00000026878	macro-spec	macro-spec
chr2	35338763	35338862	13830	35313986	35336976	-	upstream	-1836	1787	Stom	NA	ENSMUSG00000026880	shared	liver-spec
chr2	35342726	35342825	13830	35313986	35336976	-	upstream	-5800	5750	Stom	NA	ENSMUSG00000026880	shared	macro-spec
chr2	35495960	35496059	14594	35400179	35463231	-	upstream	-32779	32729	Ggta1	NA	ENSMUSG00000035778	macro-spec	macro-spec
chr2	35732127	35732226	69601	35558266	35730994	+	downstream	173910	1133	Dab2ip	NA	ENSMUSG00000026883	macro-spec	macro-spec
chr2	38486061	38486160	59126	38511643	38594606	+	upstream	-25533	25483	Nek6	NA	ENSMUSG00000026749	liver-spec	liver-spec
chr2	43469348	43469447	70789	43555329	43682715	+	upstream	-85931	85882	Kynu	NA	ENSMUSG00000026866	liver-spec	liver-spec
chr2	44953033	44953132	227835	44564412	44927657	-	upstream	-25425	25376	Gtdc1	NA	ENSMUSG00000036890	macro-spec	macro-spec
chr2	44956325	44956424	24136	44983632	45117395	-	downstream	161021	27208	Zeb2	NA	ENSMUSG00000026872	macro-spec	macro-spec
chr2	45197524	45197623	24136	44983632	45117395	-	upstream	-80179	80129	Zeb2	NA	ENSMUSG00000026872	macro-spec	macro-spec
chr2	45231711	45231810	24136	44983632	45117395	-	upstream	-114365	114316	Zeb2	NA	ENSMUSG00000026872	macro-spec	macro-spec
chr2	45245521	45245620	24136	44983632	45117395	-	upstream	-128175	128126	Zeb2	NA	ENSMUSG00000026872	macro-spec	macro-spec
chr2	45246754	45246853	24136	44983632	45117395	-	upstream	-129409	129359	Zeb2	NA	ENSMUSG00000026872	macro-spec	macro-spec
chr2	45262117	45262216	24136	44983632	45117395	-	upstream	-144771	144722	Zeb2	NA	ENSMUSG00000026872	macro-spec	macro-spec
chr2	45581064	45581163	69405	45696605	45698447	+	upstream	-115491	115442	1700019E08Rik	NA	ENSMUSG00000086202	macro-spec	macro-spec
chr2	45631776	45631875	69405	45696605	45698447	+	upstream	-64779	64730	1700019E08Rik	NA	ENSMUSG00000086202	macro-spec	macro-spec
chr2	45654948	45655047	69405	45696605	45698447	+	upstream	-41607	41558	1700019E08Rik	NA	ENSMUSG00000086202	macro-spec	macro-spec
chr2	45693801	45693900	69405	45696605	45698447	+	upstream	-2755	2705	1700019E08Rik	NA	ENSMUSG00000086202	macro-spec	macro-spec
chr2	46141737	46141836	69405	45696605	45698447	+	downstream	445181	443290	1700019E08Rik	NA	ENSMUSG00000086202	macro-spec	macro-spec
chr2	46231274	46231373	69405	45696605	45698447	+	downstream	534719	532827	1700019E08Rik	NA	ENSMUSG00000086202	macro-spec	macro-spec
chr2	46239938	46240037	69405	45696605	45698447	+	downstream	543383	541491	1700019E08Rik	NA	ENSMUSG00000086202	macro-spec	macro-spec
chr2	46245946	46246045	69405	45696605	45698447	+	downstream	549391	547499	1700019E08Rik	NA	ENSMUSG00000086202	macro-spec	macro-spec
chr2	46315527	46315626	69405	45696605	45698447	+	downstream	618971	617080	1700019E08Rik	NA	ENSMUSG00000086202	macro-spec	macro-spec
chr2	46360437	46360536	69405	45696605	45698447	+	downstream	663881	661990	1700019E08Rik	NA	ENSMUSG00000086202	macro-spec	macro-spec
chr2	46365868	46365967	69405	45696605	45698447	+	downstream	669313	667421	1700019E08Rik	NA	ENSMUSG00000086202	macro-spec	macro-spec
chr2	46371301	46371400	69405	45696605	45698447	+	downstream	674745	672854	1700019E08Rik	NA	ENSMUSG00000086202	macro-spec	macro-spec
chr2	46373031	46373130	69405	45696605	45698447	+	downstream	676475	674584	1700019E08Rik	NA	ENSMUSG00000086202	macro-spec	macro-spec
chr2	48615793	48615892	11480	48814109	48903269	+	upstream	-198267	198217	Acvr2a	ENSMUST00000063886;ENSMUST00000156681	ENSMUSG00000052155	macro-spec	macro-spec
chr2	48718037	48718136	11480	48814109	48903269	+	upstream	-96023	95973	Acvr2a	ENSMUST00000063886;ENSMUST00000156681	ENSMUSG00000052155	macro-spec	macro-spec
chr2	48766761	48766860	11480	48814109	48903269	+	upstream	-47299	47249	Acvr2a	ENSMUST00000063886;ENSMUST00000156681	ENSMUSG00000052155	macro-spec	macro-spec
chr2	50519056	50519155	100502624	50296810	50433967	+	downstream	222296	85089	Gm13483	NA	ENSMUSG00000085862	macro-spec	macro-spec
chr2	50669438	50669537	100502624	50296810	50433967	+	downstream	372678	235471	Gm13483	NA	ENSMUSG00000085862	macro-spec	macro-spec
chr2	50687628	50687727	227885	50909684	50911849	+	upstream	-222006	221957	Gm13498	ENSMUST00000119159	ENSMUSG00000083270	macro-spec	macro-spec
chr2	50690414	50690513	227885	50909684	50911849	+	upstream	-219220	219171	Gm13498	ENSMUST00000119159	ENSMUSG00000083270	macro-spec	macro-spec
chr2	50793742	50793841	227885	50909684	50911849	+	upstream	-115892	115843	Gm13498	ENSMUST00000119159	ENSMUSG00000083270	macro-spec	macro-spec
chr2	50833897	50833996	227885	50909684	50911849	+	upstream	-75738	75688	Gm13498	ENSMUST00000119159	ENSMUSG00000083270	macro-spec	macro-spec
chr2	50841975	50842074	227885	50909684	50911849	+	upstream	-67660	67610	Gm13498	ENSMUST00000119159	ENSMUSG00000083270	macro-spec	macro-spec
chr2	50964162	50964261	227885	50909684	50911849	+	downstream	54528	52313	Gm13498	ENSMUST00000119159	ENSMUSG00000083270	macro-spec	macro-spec
chr2	61297339	61297438	21353	61578585	61654171	+	upstream	-281197	281147	Tank	NA	ENSMUSG00000064289	liver-spec	liver-spec
chr2	68790939	68791038	75721	68656486	68748467	+	downstream	134502	42472	4932414N04Rik	NA	ENSMUSG00000079324	shared	macro-spec
chr2	68793720	68793819	75721	68656486	68748467	+	downstream	137284	45253	4932414N04Rik	NA	ENSMUSG00000079324	shared	macro-spec
chr2	68796211	68796310	75721	68656486	68748467	+	downstream	139774	47744	4932414N04Rik	NA	ENSMUSG00000079324	shared	shared
chr2	68796234	68796333	75721	68656486	68748467	+	downstream	139798	47767	4932414N04Rik	NA	ENSMUSG00000079324	shared	shared
chr2	68845477	68845576	241447	68861441	69114282	+	upstream	-15915	15865	Cers6	NA	ENSMUSG00000027035	liver-spec	liver-spec
chr2	69128991	69129090	329416	69135800	69189330	+	upstream	-6760	6710	Nostrin	ENSMUST00000041865;ENSMUST00000141276	ENSMUSG00000034738	macro-spec	macro-spec
chr2	69719561	69719660	228005	69722805	69754012	+	upstream	-3195	3145	Ppig	NA	ENSMUSG00000042133	macro-spec	macro-spec
chr2	70842236	70842335	228012	70712407	70825728	-	upstream	-16558	16508	Tlk1	NA	ENSMUSG00000041997	liver-spec	liver-spec
chr2	70940980	70941079	228019	70964561	71055583	-	downstream	114553	23482	Mettl8	NA	ENSMUSG00000041975	liver-spec	liver-spec
chr2	71607282	71607381	13392	71543408	71546754	-	upstream	-60578	60528	Dlx2	ENSMUST00000024159;ENSMUST00000134249	ENSMUSG00000023391	liver-spec	liver-spec
chr2	72871963	72872062	76218	72745846	72813717	-	upstream	-58295	58246	6430710C18Rik	NA	ENSMUSG00000085427	liver-spec	liver-spec
chr2	72908287	72908386	20687	72936427	72980446	-	downstream	72110	28041	Sp3	NA	ENSMUSG00000027109	liver-spec	liver-spec
chr2	73037371	73037470	100503849	72979424	72988677	+	downstream	57996	48694	Sp3os	NA	NA	macro-spec	macro-spec
chr2	73039320	73039419	100503849	72979424	72988677	+	downstream	59946	50643	Sp3os	NA	NA	macro-spec	macro-spec
chr2	75585242	75585341	229279	75659261	75669407	+	upstream	-73969	73920	Hnrnpa3	NA	ENSMUSG00000059005	shared	macro-spec
chr2	75609624	75609723	229279	75659261	75669407	+	upstream	-49587	49538	Hnrnpa3	NA	ENSMUSG00000059005	shared	macro-spec
chr2	75638185	75638284	229279	75659261	75669407	+	upstream	-21027	20977	Hnrnpa3	NA	ENSMUSG00000059005	shared	macro-spec
chr2	75643294	75643393	229279	75659261	75669407	+	upstream	-15917	15868	Hnrnpa3	NA	ENSMUSG00000059005	shared	liver-spec
chr2	75720798	75720897	18024	75675513	75704641	-	upstream	-16207	16157	Nfe2l2	ENSMUST00000102672;ENSMUST00000152371	ENSMUSG00000015839	shared	macro-spec
chr2	75731321	75731420	18024	75675513	75704641	-	upstream	-26729	26680	Nfe2l2	ENSMUST00000102672;ENSMUST00000152371	ENSMUSG00000015839	shared	macro-spec
chr2	75734298	75734397	18024	75675513	75704641	-	upstream	-29707	29657	Nfe2l2	ENSMUST00000102672;ENSMUST00000152371	ENSMUSG00000015839	shared	macro-spec
chr2	75763375	75763474	18024	75675513	75704641	-	upstream	-58783	58734	Nfe2l2	ENSMUST00000102672;ENSMUST00000152371	ENSMUSG00000015839	shared	macro-spec
chr2	75768352	75768451	18024	75675513	75704641	-	upstream	-63761	63711	Nfe2l2	ENSMUST00000102672;ENSMUST00000152371	ENSMUSG00000015839	shared	liver-spec
chr2	75773616	75773715	228061	75832177	75931350	+	upstream	-58511	58462	Agps	NA	ENSMUSG00000042410	macro-spec	macro-spec
chr2	75792711	75792810	228061	75832177	75931350	+	upstream	-39417	39367	Agps	NA	ENSMUSG00000042410	macro-spec	macro-spec
chr2	79132280	79132379	16401	79255426	79333123	+	upstream	-123096	123047	Itga4	NA	ENSMUSG00000027009	macro-spec	macro-spec
chr2	79136253	79136352	16401	79255426	79333123	+	upstream	-119124	119074	Itga4	NA	ENSMUSG00000027009	macro-spec	macro-spec
chr2	79168173	79168272	16401	79255426	79333123	+	upstream	-87204	87154	Itga4	NA	ENSMUSG00000027009	macro-spec	macro-spec
chr2	79206350	79206449	16401	79255426	79333123	+	upstream	-49026	48977	Itga4	NA	ENSMUSG00000027009	macro-spec	macro-spec
chr2	79228077	79228176	16401	79255426	79333123	+	upstream	-27300	27250	Itga4	NA	ENSMUSG00000027009	macro-spec	macro-spec
chr2	79619078	79619177	70599	79635352	79672966	+	upstream	-16224	16175	Itprid2	NA	ENSMUSG00000027007	macro-spec	macro-spec
chr2	79696254	79696353	75276	79707780	79818496	+	upstream	-11476	11427	Ppp1r1c	NA	ENSMUSG00000034683	macro-spec	macro-spec
chr2	79698324	79698423	75276	79707780	79818496	+	upstream	-9406	9357	Ppp1r1c	NA	ENSMUSG00000034683	macro-spec	macro-spec
chr2	80301062	80301161	320769	80292472	80295356	+	downstream	8640	5706	Prdx6b	ENSMUST00000057072	ENSMUSG00000050114	liver-spec	liver-spec
chr2	84059392	84059491	71861	83915079	83941228	-	upstream	-118214	118164	Zswim2	ENSMUST00000038223;ENSMUST00000152829;ENSMUST00000155127	ENSMUSG00000034552	macro-spec	macro-spec
chr2	84113749	84113848	71861	83915079	83941228	-	upstream	-172570	172521	Zswim2	ENSMUST00000038223;ENSMUST00000152829;ENSMUST00000155127	ENSMUSG00000034552	macro-spec	macro-spec
chr2	84246768	84246867	54598	84330626	84425411	-	downstream	178593	83759	Calcrl	NA	ENSMUSG00000059588	macro-spec	macro-spec
chr2	84248487	84248586	54598	84330626	84425411	-	downstream	176875	82040	Calcrl	NA	ENSMUSG00000059588	macro-spec	macro-spec
chr2	84250096	84250195	54598	84330626	84425411	-	downstream	175265	80431	Calcrl	NA	ENSMUSG00000059588	macro-spec	macro-spec
chr2	84265128	84265227	54598	84330626	84425411	-	downstream	160233	65399	Calcrl	NA	ENSMUSG00000059588	macro-spec	macro-spec
chr2	84266951	84267050	54598	84330626	84425411	-	downstream	158411	63576	Calcrl	NA	ENSMUSG00000059588	macro-spec	macro-spec
chr2	84731490	84731589	241525	84734058	84738655	+	upstream	-2518	2469	Ypel4	NA	ENSMUSG00000034059	liver-spec	liver-spec
chr2	84756331	84756430	12258	84765387	84775444	-	downstream	19064	8957	Serping1	NA	ENSMUSG00000023224	shared	liver-spec
chr2	84784055	84784154	12258	84765387	84775444	-	upstream	-8660	8611	Serping1	NA	ENSMUSG00000023224	shared	macro-spec
chr2	84793974	84794073	56791	84798828	84810335	+	upstream	-4804	4755	Ube2l6	NA	ENSMUSG00000027078	shared	macro-spec
chr2	84796220	84796319	56791	84798828	84810335	+	upstream	-2558	2509	Ube2l6	NA	ENSMUSG00000027078	shared	liver-spec
chr2	90673399	90673498	59015	90677215	90736328	+	upstream	-3767	3717	Nup160	NA	ENSMUSG00000051329	macro-spec	macro-spec
chr2	92034415	92034514	26427	91982328	92024502	-	upstream	-9962	9913	Creb3l1	NA	ENSMUSG00000027230	macro-spec	macro-spec
chr2	101923404	101923503	76501	101886247	101901646	+	downstream	37207	21758	Commd9	NA	ENSMUSG00000027163	liver-spec	liver-spec
chr2	102944132	102944231	12505	102811141	102901665	-	upstream	-42517	42467	Cd44	NA	ENSMUSG00000005087	macro-spec	macro-spec
chr2	102959379	102959478	12505	102811141	102901665	-	upstream	-57763	57714	Cd44	NA	ENSMUSG00000005087	macro-spec	macro-spec
chr2	102967505	102967604	27402	103021075	103073513	-	downstream	105959	53471	Pdhx	NA	ENSMUSG00000010914	macro-spec	macro-spec
chr2	102968499	102968598	27402	103021075	103073513	-	downstream	104965	52477	Pdhx	NA	ENSMUSG00000010914	macro-spec	macro-spec
chr2	102979318	102979417	27402	103021075	103073513	-	downstream	94145	41658	Pdhx	NA	ENSMUSG00000010914	macro-spec	macro-spec
chr2	102981369	102981468	27402	103021075	103073513	-	downstream	92095	39607	Pdhx	NA	ENSMUSG00000010914	macro-spec	macro-spec
chr2	102986969	102987068	27402	103021075	103073513	-	downstream	86495	34007	Pdhx	NA	ENSMUSG00000010914	macro-spec	macro-spec
chr2	103008320	103008419	27402	103021075	103073513	-	downstream	65143	12656	Pdhx	NA	ENSMUSG00000010914	macro-spec	macro-spec
chr2	103846977	103847076	78031	103804452	103810622	-	upstream	-36404	36355	4930547E08Rik	NA	ENSMUSG00000086687	liver-spec	liver-spec
chr2	104864701	104864800	211936	104867805	105017851	+	upstream	-3055	3005	Ccdc73	NA	ENSMUSG00000045106	macro-spec	macro-spec
chr2	114090093	114090192	11834	114101170	114187024	-	downstream	96882	10978	Aqr	NA	ENSMUSG00000040383	liver-spec	liver-spec
chr2	116990211	116990310	320975	116900152	116912791	+	downstream	90108	77420	D330050G23Rik	NA	ENSMUSG00000085316	macro-spec	macro-spec
chr2	116998949	116999048	320975	116900152	116912791	+	downstream	98846	86158	D330050G23Rik	NA	ENSMUSG00000085316	macro-spec	macro-spec
chr2	117019250	117019349	114715	117121374	117182279	+	upstream	-102074	102025	Spred1	NA	ENSMUSG00000027351	shared	macro-spec
chr2	117027199	117027298	114715	117121374	117182279	+	upstream	-94126	94076	Spred1	NA	ENSMUSG00000027351	shared	liver-spec
chr2	117087619	117087718	114715	117121374	117182279	+	upstream	-33706	33656	Spred1	NA	ENSMUSG00000027351	shared	liver-spec
chr2	117108237	117108336	114715	117121374	117182279	+	upstream	-13088	13038	Spred1	NA	ENSMUSG00000027351	shared	macro-spec
chr2	118510505	118510604	171543	118528757	118549687	-	downstream	39133	18153	Bmf	NA	ENSMUSG00000040093	shared	liver-spec
chr2	118513112	118513211	171543	118528757	118549687	-	downstream	36525	15546	Bmf	NA	ENSMUSG00000040093	shared	macro-spec
chr2	119015931	119016030	269336	119017779	119029393	-	downstream	13413	1749	Ccdc32	NA	ENSMUSG00000039983	macro-spec	macro-spec
chr2	122652529	122652628	433470	122636986	122641191	+	downstream	15592	11338	AA467197	NA	ENSMUSG00000033213	macro-spec	macro-spec
chr2	122666023	122666122	22785	122681233	122702663	-	downstream	36591	15111	Slc30a4	NA	ENSMUSG00000005802	macro-spec	macro-spec
chr2	124684681	124684780	214968	124089969	124667770	+	downstream	594761	16911	Sema6d	NA	ENSMUSG00000027200	macro-spec	macro-spec
chr2	124732864	124732963	214968	124089969	124667770	+	downstream	642945	65094	Sema6d	NA	ENSMUSG00000027200	macro-spec	macro-spec
chr2	125788508	125788607	70354	125736986	125782870	-	upstream	-5688	5638	Secisbp2l	NA	ENSMUSG00000035093	macro-spec	macro-spec
chr2	126303200	126303299	241633	126320973	126500674	-	downstream	197424	17674	Atp8b4	NA	ENSMUSG00000060131	macro-spec	macro-spec
chr2	127322933	127323032	13537	127336159	127338376	+	upstream	-13177	13127	Dusp2	ENSMUST00000028846;ENSMUST00000146479	ENSMUSG00000027368	macro-spec	macro-spec
chr2	127324213	127324312	13537	127336159	127338376	+	upstream	-11897	11847	Dusp2	ENSMUST00000028846;ENSMUST00000146479	ENSMUSG00000027368	macro-spec	macro-spec
chr2	128172371	128172470	100043424	128178319	128502765	-	downstream	330345	5849	Morrbid	NA	ENSMUSG00000074813	liver-spec	liver-spec
chr2	129311697	129311796	16175	129299610	129309972	-	upstream	-1774	1725	Il1a	ENSMUST00000028882	ENSMUSG00000027399	macro-spec	macro-spec
chr2	129315951	129316050	16175	129299610	129309972	-	upstream	-6028	5979	Il1a	ENSMUST00000028882	ENSMUSG00000027399	macro-spec	macro-spec
chr2	129320138	129320237	16175	129299610	129309972	-	upstream	-10216	10166	Il1a	ENSMUST00000028882	ENSMUSG00000027399	macro-spec	macro-spec
chr2	129330883	129330982	16175	129299610	129309972	-	upstream	-20960	20911	Il1a	ENSMUST00000028882	ENSMUSG00000027399	macro-spec	macro-spec
chr2	129338340	129338439	16176	129364570	129371139	-	downstream	32749	26131	Il1b	NA	ENSMUSG00000027398	macro-spec	macro-spec
chr2	129360257	129360356	16176	129364570	129371139	-	downstream	10833	4214	Il1b	NA	ENSMUSG00000027398	macro-spec	macro-spec
chr2	129380741	129380840	329514	129369897	129375748	+	downstream	10893	4993	Il1bos	NA	ENSMUSG00000074805	macro-spec	macro-spec
chr2	129387829	129387928	329514	129369897	129375748	+	downstream	17981	12081	Il1bos	NA	ENSMUSG00000074805	macro-spec	macro-spec
chr2	129410530	129410629	329514	129369897	129375748	+	downstream	40683	34782	Il1bos	NA	ENSMUSG00000074805	macro-spec	macro-spec
chr2	129546811	129546910	228592	129458359	129536602	-	upstream	-10258	10209	F830045P16Rik	ENSMUST00000050309	ENSMUSG00000043727	macro-spec	macro-spec
chr2	129586207	129586306	19261	129592835	129632228	+	upstream	-6579	6529	Sirpa	NA	ENSMUSG00000037902	macro-spec	macro-spec
chr2	131037013	131037112	14588	131039632	131043088	-	downstream	6026	2520	Gfra4	NA	ENSMUSG00000027316	macro-spec	macro-spec
chr2	131088561	131088660	20612	131069220	131086765	-	upstream	-1845	1796	Siglec1	NA	ENSMUSG00000027322	macro-spec	macro-spec
chr2	131089785	131089884	20612	131069220	131086765	-	upstream	-3069	3020	Siglec1	NA	ENSMUSG00000027322	macro-spec	macro-spec
chr2	131091004	131091103	20612	131069220	131086765	-	upstream	-4289	4239	Siglec1	NA	ENSMUSG00000027322	macro-spec	macro-spec
chr2	131392976	131393075	51902	131298064	131352892	-	upstream	-40134	40084	Rnf24	NA	ENSMUSG00000048911	macro-spec	macro-spec
chr2	131436178	131436277	228608	131491496	131525922	+	upstream	-55268	55219	Smox	NA	ENSMUSG00000027333	macro-spec	macro-spec
chr2	132595831	132595930	767814	132598195	132653068	+	upstream	-2315	2265	AU019990	NA	ENSMUSG00000074783	liver-spec	liver-spec
chr2	133761606	133761705	100526500	133564708	133564794	+	downstream	196948	196812	Mir3090	NA	ENSMUSG00000093338	liver-spec	liver-spec
chr2	134724207	134724306	18795	134786067	135475258	+	upstream	-61811	61761	Plcb1	NA	ENSMUSG00000051177	liver-spec	liver-spec
chr2	144213890	144213989	433481	144098818	144207990	-	upstream	-5950	5900	Gm5535	NA	ENSMUSG00000074758	macro-spec	macro-spec
chr2	144247541	144247640	69178	144250123	144270906	-	downstream	23316	2483	Snx5	NA	ENSMUSG00000027423	macro-spec	macro-spec
chr2	146516983	146517082	241694	146239879	146512344	-	upstream	-4688	4639	Ralgapa2	NA	ENSMUSG00000037110	shared	macro-spec
chr2	146525198	146525297	241694	146239879	146512344	-	upstream	-12904	12854	Ralgapa2	NA	ENSMUSG00000037110	shared	liver-spec
chr2	146586497	146586596	74065	146542931	146546108	+	downstream	43615	40389	4933406D12Rik	NA	ENSMUSG00000085796	shared	liver-spec
chr2	146586754	146586853	74065	146542931	146546108	+	downstream	43873	40646	4933406D12Rik	NA	ENSMUSG00000085796	shared	macro-spec
chr2	147942771	147942870	15376	148042877	148046969	-	downstream	104149	100007	Foxa2	NA	ENSMUSG00000037025	liver-spec	liver-spec
chr2	148492334	148492433	17064	148436640	148443563	-	upstream	-48821	48771	Cd93	ENSMUST00000099269	ENSMUSG00000027435	macro-spec	macro-spec
chr2	148530630	148530729	17064	148436640	148443563	-	upstream	-87117	87067	Cd93	ENSMUST00000099269	ENSMUSG00000027435	macro-spec	macro-spec
chr2	148567990	148568089	56488	148672601	148676027	+	upstream	-104561	104512	Nxt1	NA	ENSMUSG00000036992	macro-spec	macro-spec
chr2	148599672	148599771	56488	148672601	148676027	+	upstream	-72879	72830	Nxt1	NA	ENSMUSG00000036992	macro-spec	macro-spec
chr2	152666823	152666922	14950	152669461	152708670	+	upstream	-2589	2539	H13	NA	ENSMUSG00000019188	liver-spec	liver-spec
chr2	152739297	152739396	15901	152736251	152737410	+	downstream	3095	1887	Id1	NA	ENSMUSG00000042745	shared	liver-spec
chr2	152741629	152741728	15901	152736251	152737410	+	downstream	5427	4219	Id1	NA	ENSMUSG00000042745	shared	shared
chr2	152741703	152741802	15901	152736251	152737410	+	downstream	5501	4293	Id1	NA	ENSMUSG00000042745	shared	shared
chr2	152904216	152904315	228785	152911352	152923068	+	upstream	-7086	7037	Mylk2	NA	ENSMUSG00000027470	macro-spec	macro-spec
chr2	152927409	152927508	228785	152911352	152923068	+	downstream	16106	4341	Mylk2	NA	ENSMUSG00000027470	macro-spec	macro-spec
chr2	153084389	153084488	228788	153065955	153081735	+	downstream	18483	2654	Ccm2l	NA	ENSMUSG00000027474	macro-spec	macro-spec
chr2	153156233	153156332	15162	153108468	153151441	+	downstream	47814	4792	Hck	NA	ENSMUSG00000003283	macro-spec	macro-spec
chr2	153215149	153215248	99237	153161303	153210466	+	downstream	53895	4683	Tm9sf4	NA	ENSMUSG00000068040	macro-spec	macro-spec
chr2	153554728	153554827	329540	153407462	153529971	-	upstream	-24807	24757	Nol4l	NA	ENSMUSG00000061411	liver-spec	liver-spec
chr2	153597717	153597816	99311	153616933	153632781	-	downstream	35015	19117	Commd7	NA	ENSMUSG00000056941	liver-spec	liver-spec
chr2	155052777	155052876	50518	154791402	155051012	+	downstream	261424	1765	a	ENSMUST00000130870	ENSMUSG00000027596;ENSMUSG00000084897	shared	shared
chr2	155052849	155052948	50518	154791402	155051012	+	downstream	261496	1837	a	ENSMUST00000130870	ENSMUSG00000027596;ENSMUSG00000084897	shared	shared
chr2	155056301	155056400	269378	155059310	155074497	-	downstream	18147	2910	Ahcy	NA	ENSMUSG00000027597	liver-spec	liver-spec
chr2	155369667	155369766	68728	155381059	155389850	+	upstream	-11343	11293	Trp53inp2	NA	ENSMUSG00000038375	liver-spec	liver-spec
chr2	155761951	155762050	19124	155751117	155755471	+	downstream	10883	6480	Procr	NA	ENSMUSG00000027611	macro-spec	macro-spec
chr2	157010249	157010348	66934	156995265	157007154	-	upstream	-3144	3095	Dsn1	NA	ENSMUSG00000027635	macro-spec	macro-spec
chr2	157501502	157501601	20779	157418444	157471862	+	downstream	83108	29640	Src	NA	ENSMUSG00000027646	macro-spec	macro-spec
chr2	158166781	158166880	228846	158182533	158229222	-	downstream	62392	15653	D630003M21Rik	NA	ENSMUSG00000037813	macro-spec	macro-spec
chr2	158232456	158232555	228846	158182533	158229222	-	upstream	-3284	3234	D630003M21Rik	NA	ENSMUSG00000037813	macro-spec	macro-spec
chr2	160249872	160249971	329554	160311393	160334162	-	downstream	84240	61422	Gm826	ENSMUST00000109475;ENSMUST00000138905;ENSMUST00000099127	ENSMUSG00000074623	liver-spec	liver-spec
chr2	160339789	160339888	329554	160311393	160334162	-	upstream	-5676	5627	Gm826	ENSMUST00000109475;ENSMUST00000138905;ENSMUST00000099127	ENSMUSG00000074623	liver-spec	liver-spec
chr2	160349802	160349901	16658	160363703	160367065	-	downstream	17213	13802	Mafb	ENSMUST00000099126	ENSMUSG00000074622	liver-spec	liver-spec
chr2	162984525	162984624	27219	162987330	163014127	+	upstream	-2756	2706	Sgk2	NA	ENSMUSG00000017868	liver-spec	liver-spec
chr2	163580501	163580600	15378	163506808	163572910	+	downstream	73742	7591	Hnf4a	NA	ENSMUSG00000017950	liver-spec	liver-spec
chr2	163586816	163586915	15378	163506808	163572910	+	downstream	80058	13906	Hnf4a	NA	ENSMUSG00000017950	liver-spec	liver-spec
chr2	163596144	163596243	76080	163602314	163619013	+	upstream	-6120	6071	Ttpal	NA	ENSMUSG00000017679	liver-spec	liver-spec
chr2	164445787	164445886	20971	164424247	164443887	-	upstream	-1949	1900	Sdc4	ENSMUST00000017153;ENSMUST00000142909	ENSMUSG00000017009	liver-spec	liver-spec
chr2	164454962	164455061	66460	164456976	164479638	+	upstream	-1964	1915	Sys1	NA	ENSMUSG00000045503	liver-spec	liver-spec
chr2	164862499	164862598	18830	164839518	164857711	-	upstream	-4837	4788	Pltp	NA	ENSMUSG00000017754	macro-spec	macro-spec
chr2	166181132	166181231	72043	166073089	166155663	-	upstream	-25519	25469	Sulf2	NA	ENSMUSG00000006800	macro-spec	macro-spec
chr2	166216037	166216136	670775	166273908	166294831	+	upstream	-57822	57772	Gm11468	NA	ENSMUSG00000084840	liver-spec	liver-spec
chr2	166745899	166745998	277360	166566342	166713832	-	upstream	-32116	32067	Prex1	NA	ENSMUSG00000039621	macro-spec	macro-spec
chr2	166757372	166757471	76367	166793767	166799505	+	upstream	-36345	36296	Trp53rkb	NA	ENSMUSG00000042854	macro-spec	macro-spec
chr2	166771607	166771706	76367	166793767	166799505	+	upstream	-22111	22061	Trp53rkb	NA	ENSMUSG00000042854	macro-spec	macro-spec
chr2	167358692	167358791	56336	167298444	167349183	-	upstream	-9559	9509	B4galt5	NA	ENSMUSG00000017929	macro-spec	macro-spec
chr2	167368525	167368624	56336	167298444	167349183	-	upstream	-19391	19342	B4galt5	NA	ENSMUSG00000017929	macro-spec	macro-spec
chr2	167388657	167388756	77031	167421712	167477000	+	upstream	-33006	32956	Slc9a8	NA	ENSMUSG00000039463	macro-spec	macro-spec
chr2	167740933	167741032	329562	167691177	167729172	+	downstream	49805	11761	A530013C23Rik	NA	ENSMUSG00000006462	shared	macro-spec
chr2	167742651	167742750	329562	167691177	167729172	+	downstream	51523	13479	A530013C23Rik	NA	ENSMUSG00000006462	shared	macro-spec
chr2	167743978	167744077	329562	167691177	167729172	+	downstream	52851	14806	A530013C23Rik	NA	ENSMUSG00000006462	shared	macro-spec
chr2	167747488	167747587	329562	167691177	167729172	+	downstream	56361	18316	A530013C23Rik	NA	ENSMUSG00000006462	shared	macro-spec
chr2	167751784	167751883	329562	167691177	167729172	+	downstream	60657	22612	A530013C23Rik	NA	ENSMUSG00000006462	shared	macro-spec
chr2	167753781	167753880	329562	167691177	167729172	+	downstream	62653	24609	A530013C23Rik	NA	ENSMUSG00000006462	shared	macro-spec
chr2	167757529	167757628	329562	167691177	167729172	+	downstream	66401	28357	A530013C23Rik	NA	ENSMUSG00000006462	shared	macro-spec
chr2	167759988	167760087	329562	167691177	167729172	+	downstream	68861	30816	A530013C23Rik	NA	ENSMUSG00000006462	shared	macro-spec
chr2	167761707	167761806	329562	167691177	167729172	+	downstream	70579	32535	A530013C23Rik	NA	ENSMUSG00000006462	shared	macro-spec
chr2	167765304	167765403	329562	167691177	167729172	+	downstream	74177	36132	A530013C23Rik	NA	ENSMUSG00000006462	shared	shared
chr2	167765379	167765478	329562	167691177	167729172	+	downstream	74251	36207	A530013C23Rik	NA	ENSMUSG00000006462	shared	shared
chr2	167772997	167773096	329562	167691177	167729172	+	downstream	81869	43825	A530013C23Rik	NA	ENSMUSG00000006462	shared	macro-spec
chr2	167775419	167775518	329562	167691177	167729172	+	downstream	84291	46247	A530013C23Rik	NA	ENSMUSG00000006462	shared	macro-spec
chr2	167823548	167823647	329562	167691177	167729172	+	downstream	132421	94376	A530013C23Rik	NA	ENSMUSG00000006462	shared	liver-spec
chr2	167844695	167844794	19246	167932057	167979385	+	upstream	-87313	87263	Ptpn1	NA	ENSMUSG00000027540	shared	liver-spec
chr2	167851766	167851865	19246	167932057	167979385	+	upstream	-80241	80192	Ptpn1	NA	ENSMUSG00000027540	shared	liver-spec
chr2	167852649	167852748	19246	167932057	167979385	+	upstream	-79359	79309	Ptpn1	NA	ENSMUSG00000027540	shared	liver-spec
chr2	167853640	167853739	19246	167932057	167979385	+	upstream	-78367	78318	Ptpn1	NA	ENSMUSG00000027540	shared	liver-spec
chr2	167910056	167910155	19246	167932057	167979385	+	upstream	-21951	21902	Ptpn1	NA	ENSMUSG00000027540	shared	macro-spec
chr2	167925245	167925344	19246	167932057	167979385	+	upstream	-6763	6713	Ptpn1	NA	ENSMUSG00000027540	shared	liver-spec
chr2	167925651	167925750	19246	167932057	167979385	+	upstream	-6357	6307	Ptpn1	NA	ENSMUSG00000027540	shared	macro-spec
chr2	168104855	168104954	58220	168081004	168101203	+	downstream	23900	3652	Pard6b	ENSMUST00000052125	ENSMUSG00000044641	liver-spec	liver-spec
chr2	168105423	168105522	58220	168081004	168101203	+	downstream	24468	4220	Pard6b	ENSMUST00000052125	ENSMUSG00000044641	liver-spec	liver-spec
chr2	168159248	168159347	77017	168152603	168154513	-	upstream	-4785	4735	E130018N17Rik	NA	ENSMUSG00000087648	liver-spec	liver-spec
chr2	170153575	170153674	228913	170108643	170148103	-	upstream	-5521	5472	Zfp217	NA	ENSMUSG00000052056	shared	liver-spec
chr2	170153813	170153912	228913	170108643	170148103	-	upstream	-5759	5710	Zfp217	NA	ENSMUSG00000052056	shared	macro-spec
chr2	170155194	170155293	228913	170108643	170148103	-	upstream	-7141	7091	Zfp217	NA	ENSMUSG00000052056	shared	macro-spec
chr2	170209276	170209375	228913	170108643	170148103	-	upstream	-61223	61173	Zfp217	NA	ENSMUSG00000052056	shared	liver-spec
chr2	170270314	170270413	76960	170346991	170427845	-	downstream	157481	76578	Bcas1	NA	ENSMUSG00000013523	shared	liver-spec
chr2	170311401	170311500	76960	170346991	170427845	-	downstream	116395	35491	Bcas1	NA	ENSMUSG00000013523	shared	macro-spec
chr2	170321861	170321960	76960	170346991	170427845	-	downstream	105935	25031	Bcas1	NA	ENSMUSG00000013523	shared	macro-spec
chr2	170459951	170460050	13081	170482708	170497145	-	downstream	37145	22658	Cyp24a1	ENSMUST00000038824	ENSMUSG00000038567	liver-spec	liver-spec
chr2	172841179	172841278	12162	172868012	172940321	-	downstream	99093	26734	Bmp7	ENSMUST00000009143;ENSMUST00000137247	ENSMUSG00000008999	liver-spec	liver-spec
chr2	173143744	173143843	18534	173153048	173159273	+	upstream	-9254	9205	Pck1	NA	ENSMUSG00000027513	liver-spec	liver-spec
chr2	173146877	173146976	18534	173153048	173159273	+	upstream	-6122	6072	Pck1	NA	ENSMUSG00000027513	liver-spec	liver-spec
chr2	178579847	178579946	381409	178430531	178487366	+	downstream	149365	92481	Cdh26	NA	ENSMUSG00000039155	liver-spec	liver-spec
chr2	178610676	178610775	381409	178430531	178487366	+	downstream	180195	123310	Cdh26	NA	ENSMUSG00000039155	liver-spec	liver-spec
chr2	180437480	180437579	108115	180456245	180474867	+	upstream	-18715	18666	Slco4a1	NA	ENSMUSG00000038963	macro-spec	macro-spec
chr2	180445070	180445169	108115	180456245	180474867	+	upstream	-11125	11076	Slco4a1	NA	ENSMUSG00000038963	macro-spec	macro-spec
chr2	180453281	180453380	108115	180456245	180474867	+	upstream	-2915	2865	Slco4a1	NA	ENSMUSG00000038963	macro-spec	macro-spec
chr2	181244026	181244125	229003	181227615	181242027	-	upstream	-2049	1999	Helz2	NA	ENSMUSG00000027580	macro-spec	macro-spec
chr3	9020454	9020553	21985	8925593	9004723	-	upstream	-15781	15731	Tpd52	NA	ENSMUSG00000027506	macro-spec	macro-spec
chr3	9389178	9389277	320088	9403064	9437233	+	upstream	-13836	13787	C030034L19Rik	NA	ENSMUSG00000097365	macro-spec	macro-spec
chr3	9885032	9885131	94212	9687479	9833679	-	upstream	-51403	51353	Pag1	NA	ENSMUSG00000027508	macro-spec	macro-spec
chr3	9886811	9886910	94212	9687479	9833679	-	upstream	-53181	53132	Pag1	NA	ENSMUSG00000027508	macro-spec	macro-spec
chr3	14755762	14755861	12346	14766216	14808368	-	downstream	52556	10355	Car1	NA	ENSMUSG00000027556	liver-spec	liver-spec
chr3	14832892	14832991	12346	14766216	14808368	-	upstream	-24574	24524	Car1	NA	ENSMUSG00000027556	liver-spec	liver-spec
chr3	15276273	15276372	751864	15296551	15332302	-	downstream	55980	20179	Gm9733	ENSMUST00000108361	ENSMUSG00000078783	macro-spec	macro-spec
chr3	15340511	15340610	751864	15296551	15332302	-	upstream	-8258	8209	Gm9733	ENSMUST00000108361	ENSMUSG00000078783	macro-spec	macro-spec
chr3	19044552	19044651	74252	19131402	19163065	-	downstream	118463	86751	Armc1	NA	ENSMUSG00000027599	liver-spec	liver-spec
chr3	19067533	19067632	74252	19131402	19163065	-	downstream	95483	63770	Armc1	NA	ENSMUSG00000027599	liver-spec	liver-spec
chr3	19169333	19169432	74252	19131402	19163065	-	upstream	-6317	6268	Armc1	NA	ENSMUSG00000027599	liver-spec	liver-spec
chr3	19447908	19448007	66326	19508595	19610862	+	upstream	-60637	60588	Dnajc5b	NA	ENSMUSG00000027606	liver-spec	liver-spec
chr3	19954028	19954127	12870	19957054	20009145	+	upstream	-2976	2927	Cp	NA	ENSMUSG00000003617	shared	shared
chr3	19954052	19954151	12870	19957054	20009145	+	upstream	-2952	2903	Cp	NA	ENSMUSG00000003617	shared	shared
chr3	21935907	21936006	81004	22076652	22216594	+	upstream	-140696	140646	Tbl1xr1	NA	ENSMUSG00000027630	shared	liver-spec
chr3	21953122	21953221	81004	22076652	22216594	+	upstream	-123480	123431	Tbl1xr1	NA	ENSMUSG00000027630	shared	macro-spec
chr3	21962507	21962606	81004	22076652	22216594	+	upstream	-114096	114046	Tbl1xr1	NA	ENSMUSG00000027630	shared	liver-spec
chr3	21986770	21986869	81004	22076652	22216594	+	upstream	-89832	89783	Tbl1xr1	NA	ENSMUSG00000027630	shared	liver-spec
chr3	27766182	27766281	72007	27416162	27711307	-	upstream	-54925	54875	Fndc3b	NA	ENSMUSG00000039286	liver-spec	liver-spec
chr3	28682045	28682144	665113	28263214	28675858	+	downstream	418880	6187	Tnik	NA	ENSMUSG00000027692	liver-spec	liver-spec
chr3	31061481	31061580	18759	30995747	31052959	+	downstream	65783	8522	Prkci	NA	ENSMUSG00000037643	macro-spec	macro-spec
[truncated: 1,234 more rows]
