# Supplementary material for: Enhancer RNA Expression in Response to Glucocorticoid Treatment in Murine Macrophages
Source: Cells. 2021 Dec 23;11(1):28. doi: 10.3390/cells11010028 (PMC8744892; doi:10.3390/cells11010028)
Supplement: Supplementary file 1 [file cells-11-00028-s001.zip › cells-1462659-supplementary proof done/Greulich_tableS4.xlsx]

## Sheet: Table
Table S3: Overrepresentation analysis for biological processes (Gene ontology, GO) of tissue-specifically expressed eGBSs. This table relates to figure 2B. red - top10 non-redundant terms selected for visualization; grey - redundant terms not used for visualization
ID	Description	GeneRatio	BgRatio	pvalue	p.adjust	qvalue	geneID	set
GO:0022407	regulation of cell-cell adhesion	53/722	432/23355	1.06271e-17	5.26679e-14	3.87162e-14	Il1rl2/Icos/Serpine2/Cd244a/Tnfaip3/Icosl/Igf1/Peli1/Il12b/Nlrp3/Ccl5/Ccr7/Cd300a/Dusp22/Cd83/Syk/Prkcd/Lgals3/Il7r/Cd47/Nfkbiz/Runx1/Mapk14/Tnfsf9/Tnfsf14/Ccdc88b/Itga4/Cd44/Il1a/Il1b/Sirpa/Ccm2l/Src/Pag1/Gm9733/Il2/Tmem131l/Vcam1/Ripk2/Klf4/Ptafr/Runx3/Tnfrsf14/Il6/Trpv4/Gpnmb/Cd9/Myadm/Tarm1/Spn/Rdx/Il20rb/Ccr2	BMDMs-specific
GO:0050863	regulation of T cell activation	43/722	323/23355	7.22631e-16	9.74196e-13	7.16132e-13	Il1rl2/Icos/Cd244a/Icosl/Igf1/Peli1/Il12b/Nlrp3/Ccl5/Ccr7/Cd300a/Dusp22/Cd83/Syk/Lgals3/Il7r/Cd47/Nfkbiz/Runx1/Tnfsf9/Tnfsf14/Zeb1/Ccdc88b/Cd44/Il1a/Il1b/Sirpa/Pag1/Gm9733/Il2/Tmem131l/Vcam1/Ripk2/Sit1/Runx3/Tnfrsf14/Il6/Gpnmb/Tarm1/Il27/Spn/Il20rb/Ccr2	BMDMs-specific
GO:0007159	leukocyte cell-cell adhesion	45/722	353/23355	7.86276e-16	9.74196e-13	7.16132e-13	Il1rl2/Icos/Sell/Cd244a/Icosl/Igf1/Peli1/Il12b/Nlrp3/Ccl5/Ccr7/Cd300a/Dusp22/Cd83/Syk/Lgals3/Il7r/Cd47/Nfkbiz/Runx1/Tnfsf9/Tnfsf14/Ccdc88b/Itga4/Cd44/Il1a/Il1b/Sirpa/Pag1/Gm9733/Il2/Tmem131l/Vcam1/Ripk2/Klf4/Ptafr/Runx3/Tnfrsf14/Il6/Gpnmb/Tarm1/Spn/Itgam/Il20rb/Ccr2	BMDMs-specific
GO:0001819	positive regulation of cytokine production	51/722	452/23355	1.46418e-15	1.4513e-12	1.06685e-12	Il1rl2/Mapkapk2/Dhx9/Cd244a/Ifngr1/Icosl/Peli1/Il12b/Nlrp3/Scimp/Ccl5/Ccr7/Rsad2/Cd83/Syk/Ptger4/Runx1/Mapk14/Lta/Tnfsf9/Cyp1b1/Cd14/Ccdc88b/Hc/Il1a/Il1b/Ccm2l/Src/Sulf2/Il2/Ripk2/Tnfsf15/Ptafr/Fgr/Tnfrsf8/Tnfrsf14/Il6/Tlr1/Trpv4/Irf5/Il17ra/C3ar1/Tarm1/Tyrobp/P2ry2/Il27/Spn/Lpl/Mmp12/Il20rb/Ccr2	BMDMs-specific
GO:0097529	myeloid leukocyte migration	35/722	221/23355	1.80294e-15	1.48923e-12	1.09473e-12	Sell/Ccl11/Ccl5/Ccl9/Ccr7/Cd300a/Lgmn/Edn1/Syk/Lgals3/Ptger4/Cd47/Dusp1/Pla2g7/Hc/Il1a/Il1b/Sirpa/Prex1/Csf3r/Bst1/Cxcl5/Cxcl2/Spp1/Cmklr1/Trpv4/Flt1/Il17ra/C3ar1/Cd9/Mapk3/Itgam/Ccr1/Ccr3/Ccr2	BMDMs-specific
GO:0060326	cell chemotaxis	38/722	304/23355	2.7051e-13	1.48961e-10	1.09501e-10	Prss56/Cxcr4/Sell/Ccl11/Ccl5/Ccl9/Ccr7/Lgmn/Edn1/Syk/Prkcd/Lgals3/Abcc1/Dusp1/Pla2g7/Tnfsf14/Hc/Il1b/Prex1/Vcam1/Lpar1/Csf3r/Bst1/Cxcl5/Cxcl2/Spp1/Cmklr1/Trpv4/Flt1/Met/Il17ra/C3ar1/Mapk3/Itgam/Ccrl2/Ccr1/Ccr3/Ccr2	BMDMs-specific
GO:0050727	regulation of inflammatory response	40/722	344/23355	6.81729e-13	3.37865e-10	2.48365e-10	Il1rl2/Pla2g4a/Dhx9/Fcgr2b/Tnfaip3/Igf1/Il12b/Nlrp3/Abr/Ccl5/Ccr7/Metrnl/Pik3cg/Aoah/Lacc1/Ptger4/Mefv/Abcc1/Cd47/Nfkbiz/Lta/Fem1a/Calcrl/Cd44/Il1b/Sirpa/Il2/Ctss/Fcgr1/Il6/Bst1/Trpv4/Il17ra/Siglecg/Siglece/Spn/Slc7a2/Lpl/Il20rb/Ccr2	BMDMs-specific
GO:0050870	positive regulation of T cell activation	30/722	201/23355	9.23538e-13	4.16096e-10	3.05872e-10	Il1rl2/Icos/Cd244a/Icosl/Igf1/Il12b/Nlrp3/Ccl5/Ccr7/Cd83/Syk/Il7r/Cd47/Nfkbiz/Runx1/Tnfsf9/Tnfsf14/Ccdc88b/Il1a/Il1b/Sirpa/Gm9733/Il2/Vcam1/Ripk2/Runx3/Tnfrsf14/Il6/Spn/Ccr2	BMDMs-specific
GO:0046651	lymphocyte proliferation	38/722	320/23355	1.35158e-12	5.53946e-10	4.07206e-10	Cxcr4/Fcgr2b/Cd244a/Lilrb4a/Icosl/Igf1/Peli1/Il12b/Ccl5/Ccr7/Cd300a/Syk/Prkcd/Lgals3/Il7r/Plcl2/Tnfsf9/Ccdc88b/Cd44/Il1a/Il1b/Il2/Tmem131l/Vcam1/Ripk2/Tnfrsf14/Il6/Bst1/Cd38/Gpnmb/Tarm1/Tyrobp/Siglecg/Il27/Spn/Itgam/Il20rb/Ccr2	BMDMs-specific
GO:0050670	regulation of lymphocyte proliferation	32/722	232/23355	1.45305e-12	5.53946e-10	4.07206e-10	Fcgr2b/Cd244a/Icosl/Igf1/Peli1/Il12b/Ccl5/Ccr7/Cd300a/Syk/Lgals3/Tnfsf9/Ccdc88b/Cd44/Il1a/Il1b/Il2/Tmem131l/Vcam1/Ripk2/Tnfrsf14/Il6/Bst1/Cd38/Gpnmb/Tarm1/Tyrobp/Siglecg/Il27/Spn/Il20rb/Ccr2	BMDMs-specific
GO:1903131	mononuclear cell differentiation	46/722	468/23355	5.26363e-12	1.30433e-09	9.58813e-10	Il1rl2/Dock10/Tnfaip3/Atg5/Psap/Il12b/Nlrp3/Ccr7/Hs1bp3/Rsad2/Batf/Jag2/Itgb8/Cd83/Syk/Ptger4/Il7r/Myc/Nfkbiz/Pou1f1/Runx1/Runx2/Plcl2/Tnfsf9/Zeb1/Cd44/Il1a/Il1b/Prex1/Tpd52/Il2/Tmem131l/Notch2/Ripk2/Runx3/Cdk6/Il6/Rbpj/Tmem176b/Foxp1/Clec4d/Fes/Il27/Spn/Ccr2/Dock11	BMDMs-specific
GO:0046631	alpha-beta T cell activation	26/722	171/23355	1.99367e-11	4.29593e-09	3.15794e-09	Cd244a/Lilrb4a/Psap/Il12b/Nlrp3/Ccr7/Cd300a/Rsad2/Batf/Cd83/Syk/Ptger4/Nfkbiz/Runx1/Cd44/Il2/Ripk2/Runx3/Tnfrsf14/Il6/Foxp1/Clec4a2/Tarm1/Il27/Spn/Ccr2	BMDMs-specific
GO:0002366	leukocyte activation involved in immune response	34/722	298/23355	6.25688e-11	1.06928e-08	7.86028e-09	Dock10/Cd244a/Tnfaip3/Lilrb4a/Icosl/Il12b/Nlrp3/Abr/Ccr7/Cd300a/Batf/Syk/Lgals3/Ptger4/Nfkbiz/Plcl2/Apbb1ip/Il2/Notch2/Ripk2/Ptafr/Fgr/Il6/Anxa3/Foxp1/Clec4d/Tyrobp/Fes/Il27/Spn/Itgam/Stxbp2/Ccr2/Dock11	BMDMs-specific
GO:0002697	regulation of immune effector process	42/722	437/23355	9.16732e-11	1.41979e-08	1.04369e-08	Dhx9/Fcgr2b/Cd244a/Tnfaip3/Atg5/Lilrb4a/Il12b/Nlrp3/Scimp/Abr/Ccl5/Ccr7/Cd300a/Rsad2/Dusp22/Syk/Lgals3/Il7r/Cd47/Nfkbiz/Lta/Il1b/Il2/Fcgr1/Ripk2/Ptafr/Fgr/Tnfrsf14/Il6/Cxcl5/Foxp1/Klrb1b/Tyrobp/Siglecg/Fes/Il27/Spn/Itgam/Stxbp2/Mmp12/Il20rb/Ccr2	BMDMs-specific
GO:0032640	tumor necrosis factor production	25/722	174/23355	1.69213e-10	2.39605e-08	1.76134e-08	Mapkapk2/Dhx9/Tnfaip3/Ifngr1/Igf1/Il12b/Ccr7/Syk/Ptger4/Cd47/Cd14/Il1a/Sirpa/Ripk2/Ptafr/Tnfrsf8/Il6/Tlr1/Gpnmb/Clec4a2/Tyrobp/Trim30a/Spn/Lpl/Ccr2	BMDMs-specific
GO:0002685	regulation of leukocyte migration	28/722	217/23355	1.7972e-10	2.47414e-08	1.81874e-08	Prss56/Sell/Abr/Ccl5/Ccr7/Cd300a/Lgmn/Edn1/Lgals3/Ptger4/Dusp1/Pla2g7/Tnfsf14/Hc/Itga4/Il1a/Il1b/Ptafr/Tnfrsf14/Bst1/Cmklr1/Trpv4/C3ar1/Cd9/Mapk3/Spn/Ccr1/Ccr2	BMDMs-specific
GO:0032103	positive regulation of response to external stimulus	37/722	405/23355	4.88393e-09	5.37884e-07	3.95399e-07	Prss56/Cxcr4/Pla2g4a/Dhx9/Sell/Ifi209/Il12b/Scimp/Ccl5/Ccr7/Pik3cg/Lgmn/Edn1/Ptger4/Abcc1/Cd47/Nfkbiz/Lta/Pla2g7/Tnfsf14/Il1b/Ctss/Fcgr1/Ripk2/Lpar1/Il6/Cmklr1/Trpv4/Met/Il17ra/C3ar1/Tyrobp/Mapk3/Lpl/Mmp12/Ccr1/Ccr2	BMDMs-specific
GO:0019221	cytokine-mediated signaling pathway	35/722	372/23355	5.98901e-09	6.45251e-07	4.74324e-07	St18/Cxcr4/Ifngr1/Vrk2/Il12b/Ccl11/Ccl5/Ccl9/Klf6/Edn1/Syk/Lifr/Ifnar2/Il10rb/Il1f10/Il1a/Il1b/Src/Ripk2/Ugcg/Csf3r/Ythdf2/Il6/Cxcl5/Cxcl2/Irf5/Il17ra/Mapk3/Ifitm1/Ifitm3/Mmp12/Il10ra/Il20rb/Ccr1/Ccr2	BMDMs-specific
GO:0050867	positive regulation of cell activation	41/722	494/23355	1.16817e-08	1.09235e-06	8.02985e-07	Il1rl2/Icos/Pla2g4a/Cd244a/Icosl/Igf1/Plek/Peli1/Il12b/Nlrp3/Ccl5/Ccr7/Cd83/Syk/Il7r/Cd47/Nfkbiz/Runx1/Tnfsf9/Tnfsf14/Ccdc88b/Il1a/Il1b/Sirpa/Gm9733/Il2/Vcam1/Ripk2/Ptafr/Fgr/Runx3/Tnfrsf14/Il6/Bst1/Cd38/Clec4d/Tyrobp/Spn/Itgam/Stxbp2/Ccr2	BMDMs-specific
GO:0006874	cellular calcium ion homeostasis	40/722	480/23355	1.57762e-08	1.3252e-06	9.74154e-07	Cxcr4/Tmco1/Atg5/Atp2b1/Ccl5/Ccr7/Gna13/Pik3cg/Gpr65/Edn1/Ptger2/Micu2/Adra1a/Ptger4/Adcy8/Fpr1/Il1b/Il2/Asph/Lpar1/Cd52/Cd38/Cxcl2/Spp1/Cmklr1/Trpv4/Gpr12/Itpr1/C3ar1/Trpm1/P2ry2/Nucb2/Prkcb/Tpcn2/Ibtk/Pik3cb/Ccrl2/Ccr1/Ccr3/Ccr2	BMDMs-specific
GO:0018108	peptidyl-tyrosine phosphorylation	31/722	318/23355	1.95235e-08	1.56062e-06	1.14721e-06	Igf1/Dyrk2/Il12b/Ccl5/Srcin1/Cd300a/Chmp6/Dusp22/Syk/Fgfr4/Prkcd/Adra1a/Ptger4/Dyrk1a/Cd44/Hck/Src/Il2/Rap2b/Efna1/Hax1/Fcgr1/Ripk2/Fgr/Tnfrsf14/Il6/Bst1/Flt1/Fes/Iqgap1/Mapk3	BMDMs-specific
GO:0002274	myeloid leukocyte activation	26/722	238/23355	2.75583e-08	2.13404e-06	1.56874e-06	Pla2g4a/Cd244a/Ifngr1/Lilrb4a/Abr/Ccl5/Cd300a/Batf/Itgb8/Syk/Prkcd/Tnfsf9/Notch2/Ptafr/Fgr/Rbpj/Tlr1/Cxcl5/Anxa3/Clec4d/Tyrobp/Fes/Itgam/Stxbp2/Slc7a2/Ccr2	BMDMs-specific
GO:0050920	regulation of chemotaxis	25/722	224/23355	3.32604e-08	2.49755e-06	1.83595e-06	Prss56/Cxcr4/Sell/Ccl5/Ccr7/Lgmn/Edn1/Dusp1/Pla2g7/Tnfsf14/Hc/Sema6d/Il1b/Lpar1/Sema3a/Sema3c/Bst1/Cmklr1/Trpv4/Met/C3ar1/Sema4b/Mapk3/Ccr1/Ccr2	BMDMs-specific
GO:1902107	positive regulation of leukocyte differentiation	22/722	178/23355	3.54049e-08	2.50667e-06	1.84265e-06	Il1rl2/Il12b/Nlrp3/Ccl5/Ccr7/Cd83/Syk/Il7r/Nfkbiz/Runx1/Tnfsf9/Il2/Hax1/Notch2/Ripk2/Runx3/Il6/Tyrobp/Fes/Itgam/Ccr1/Ccr2	BMDMs-specific
GO:1903708	positive regulation of hemopoiesis	22/722	178/23355	3.54049e-08	2.50667e-06	1.84265e-06	Il1rl2/Il12b/Nlrp3/Ccl5/Ccr7/Cd83/Syk/Il7r/Nfkbiz/Runx1/Tnfsf9/Il2/Hax1/Notch2/Ripk2/Runx3/Il6/Tyrobp/Fes/Itgam/Ccr1/Ccr2	BMDMs-specific
GO:1903532	positive regulation of secretion by cell	32/722	346/23355	4.02541e-08	2.77082e-06	2.03683e-06	Pla2g4a/Igf1/Myh10/Slc6a4/Tmed10/Exoc2/Edn1/Syk/Fgfr4/Glrx/Lgals3/Ptger4/Adcy8/Runx1/Abcg1/Nr3c1/Acvr2a/Il1a/Il1b/Serp1/Ptafr/Fgr/Cd38/Spp1/Rab7/Kcnn4/Arrb1/P2ry2/Nucb2/Itgam/Stxbp2/Slc18a1	BMDMs-specific
GO:0001780	neutrophil homeostasis	9/722	26/23355	4.78389e-08	3.2478e-06	2.38746e-06	Fcgr2b/Lilrb4a/Hc/Cd44/Slc7a11/Il6/Itgam/Pik3cb/Ccr2	BMDMs-specific
GO:0070371	ERK1 and ERK2 cascade	31/722	332/23355	5.27224e-08	3.53097e-06	2.59562e-06	Marco/Cxcr4/Igf1/Scimp/Ccl11/Ccl5/Ccl9/Syk/Fgfr4/Adra1a/Ptger4/Myc/Dusp1/Dab2ip/Cd44/Il1a/Il1b/Sirpa/Src/Notch2/Ripk2/Klf4/Il6/Trpv4/Gpnmb/Arrb1/Mapk3/Bmper/Gnai2/Ccr1/Ccr3	BMDMs-specific
GO:2000116	regulation of cysteine-type endopeptidase activity	25/722	232/23355	6.66167e-08	4.34411e-06	3.19336e-06	St18/Perp/Igf1/Mdm2/Cyfip2/Rack1/Nlrp3/Lgmn/Syk/Myc/Mefv/Xdh/Cd44/Src/Asph/Ripk2/Klf4/Tnfsf15/Dnajb6/Il6/Rest/Rnf34/Cycs/Arrb1/Ctsd	BMDMs-specific
GO:0048771	tissue remodeling	22/722	198/23355	2.3794e-07	1.2033e-05	8.84545e-06	Atg5/Igf1/Mdm2/Abr/Klf6/Syk/Ptger4/Itga4/Il1a/Src/Ctsk/Ctss/Notch2/Mir34a/Sema3c/Il6/Cd38/Rbpj/Spp1/Gpnmb/Rab7/Ccr2	BMDMs-specific
GO:0070555	response to interleukin-1	15/722	96/23355	2.49709e-07	1.25006e-05	9.18918e-06	St18/Vrk2/Ccl11/Ccl5/Ccl9/Cd47/Dab2ip/Il1a/Il1b/Sirpa/Src/Prkci/Ripk2/Il6/Mapk3	BMDMs-specific
GO:1901342	regulation of vasculature development	28/722	302/23355	2.68434e-07	1.33036e-05	9.77946e-06	Cxcr4/Hmga2/Ccl11/Ccl5/Rhoj/Itgb8/Plk2/Lgals3/Ptger4/Mtdh/Runx1/Cyp1b1/Hc/Dab2ip/Creb3l1/Il1a/Il1b/Efna1/Klf4/Anxa3/Flt1/Prok2/C3ar1/Prkcb/Bmper/Pik3cb/Ccr3/Ccr2	BMDMs-specific
GO:0051090	regulation of DNA-binding transcription factor activity	34/722	415/23355	2.82777e-07	1.36808e-05	1.00568e-05	Dhx9/Fcgr2b/Tnfaip3/Rtkn2/Arid5b/Hmga2/Peli1/Nlrp3/Sav1/Prkch/Edn1/Syk/Mtdh/Adcy8/Sik1/Cyp1b1/Dab2ip/Il1b/Hck/Prkci/Neurog2/Ripk2/Klf4/Tnfrsf8/Fzd1/Il6/Anxa3/Cmklr1/Bhlhe40/Slco3a1/Arrb1/Trim30a/Prkcb/Mapk3	BMDMs-specific
GO:0050777	negative regulation of immune response	19/722	156/23355	3.78594e-07	1.73733e-05	1.27711e-05	Fcrlb/Fcgr2b/Tnfaip3/Lilrb4a/Il12b/Abr/Cd300a/Dusp22/Lgals3/Il7r/Il2/Ythdf2/Tnfrsf14/Klrb1b/Spn/Mmp12/Il20rb/Ccr1/Ccr2	BMDMs-specific
GO:0045862	positive regulation of proteolysis	30/722	345/23355	4.04898e-07	1.80782e-05	1.32893e-05	St18/Cop1/Perp/Mdm2/Cyfip2/Rack1/Nlrp3/Lgmn/Syk/Fgfr4/Rnf180/Plk2/Rnf19a/Myc/Myh9/Mefv/Prss22/Xdh/Dab2ip/Il1b/Src/Efna1/Asph/Ripk2/Tnfsf15/Rnf19b/Rest/Cycs/Arrb1/Ctsd	BMDMs-specific
GO:0002237	response to molecule of bacterial origin	32/722	393/23355	7.22977e-07	3.0365e-05	2.23213e-05	Mapkapk2/Mir181a-1/Cdc73/Fcgr2b/Tnfaip3/Lilrb4a/Peli1/Il12b/Nlrp3/Scimp/Abr/Nos2/Ccl5/Ccr7/Ptger2/Ptger4/Mtdh/Mapk14/Cd14/Il1f10/Dab2ip/Il1a/Il1b/Sirpa/Ripk2/Ptafr/Il6/Tlr1/Cxcl5/Cxcl2/Irf5/Mapk3	BMDMs-specific
GO:0072593	reactive oxygen species metabolic process	27/722	301/23355	8.37805e-07	3.48921e-05	2.56492e-05	Pid1/Atg5/Txnrd1/Igf1/Nos2/Edn1/Syk/Prkcd/Ptger4/Ncf4/Nrros/Cd47/Mapk14/Xdh/Cyp1b1/Il1b/Sirpa/Prex1/Klf4/Il6/Met/Cycs/Tyrobp/Trim30a/Itgam/Slc7a2/Gnai2	BMDMs-specific
GO:0006909	phagocytosis	30/722	361/23355	1.05055e-06	4.1518e-05	3.05199e-05	Marco/Fcgr2b/Atg5/Myo1g/Rack1/Abr/Ccr7/Cd300a/Syk/Myh9/Ncf4/Cd47/Rab14/Il1b/Sirpa/Hck/Tm9sf4/Gm9733/Fcgr1/Fgr/Anxa3/Coro1c/Met/Rab7/Tyrobp/Siglece/Itgam/Dock1/Msr1/Ccr2	BMDMs-specific
GO:0006925	inflammatory cell apoptotic process	8/722	27/23355	1.05802e-06	4.1518e-05	3.05199e-05	Fcgr2b/Ccl5/Cd44/Slc7a11/Il6/Itgam/Plekho2/Pik3cb	BMDMs-specific
GO:0043405	regulation of MAP kinase activity	26/722	287/23355	1.10689e-06	4.28575e-05	3.15045e-05	Igf1/Ccr7/Cd300a/Pik3cg/Edn1/Syk/Prkcd/Dusp1/Fem1a/Dab2ip/Zeb2/Dusp2/Il1b/Src/Ripk2/Lpar1/Flt1/Mdfic/Met/Prok2/Dusp16/Iqgap1/Pak1/Arrb1/Pik3cb/Dusp7	BMDMs-specific
GO:0051051	negative regulation of transport	36/722	492/23355	1.87738e-06	6.99571e-05	5.14255e-05	Klf7/Serpine2/Pid1/Fcgr2b/Atg5/Gopc/Il12b/Rack1/Abr/Srcin1/Cd300a/Rsad2/Edn1/Tifab/Lgals3/Slc15a1/Ptger4/Myc/Cd47/Tcp11/Gnaq/Il1b/Sirpa/Snx27/Il6/Rest/Sirt4/Mdfic/Npvf/Rab7/Siglece/Nucb2/Prkcb/Slc18a1/Gnai2/Ccr2	BMDMs-specific
GO:0060252	positive regulation of glial cell proliferation	7/722	21/23355	2.0875e-06	7.55158e-05	5.55117e-05	Igf1/Prkch/Myc/Lta/Il1b/Prkci/Il6	BMDMs-specific
GO:1905954	positive regulation of lipid localization	16/722	128/23355	2.20332e-06	7.77233e-05	5.71345e-05	Pla2g4a/Edn1/Prkcd/Runx1/Abcg1/Nr3c1/Lipg/Il1a/Il1b/Pltp/Spp1/P2ry2/Nucb2/Msr1/Lpl/Anxa2	BMDMs-specific
GO:0071216	cellular response to biotic stimulus	27/722	323/23355	3.23076e-06	0.000109669	8.06176e-05	Mir181a-1/Cdc73/Tmco1/Fcgr2b/Tnfaip3/Lilrb4a/Il12b/Nlrp3/Scimp/Nos2/Ccl5/Syk/Mtdh/Mapk14/Cd14/Il1f10/Dab2ip/Il1a/Il1b/Sirpa/Il2/Ripk2/Il6/Tlr1/Cxcl5/Cxcl2/Mapk3	BMDMs-specific
GO:0022604	regulation of cell morphogenesis	27/722	328/23355	4.30506e-06	0.000142924	0.000105063	Actr3/Cxcr4/Myh10/Ccl11/Gna13/Rhoj/Myh9/Cdc42ep3/Cdc42ep2/Ntng2/Cd44/Hck/Src/Prex1/S100a10/Lpar1/Ago4/Fgr/Fblim1/Il6/Coro1c/Met/Plxna1/Myadm/Fes/Dock1/Rdx	BMDMs-specific
GO:0032370	positive regulation of lipid transport	14/722	105/23355	4.38344e-06	0.000142924	0.000105063	Pla2g4a/Edn1/Prkcd/Runx1/Abcg1/Nr3c1/Lipg/Il1a/Il1b/Pltp/Spp1/P2ry2/Nucb2/Anxa2	BMDMs-specific
GO:0032970	regulation of actin filament-based process	31/722	411/23355	5.25409e-06	0.000167995	0.000123493	Actr3/Plek/Ccl11/Kcnj2/Gpr65/Edn1/Prkcd/Ptger4/Mtss1/Myh9/Cd47/Cdc42ep3/Cdc42ep2/Il1a/Mylk2/Hck/Prex1/Hax1/S100a10/Notch2/Lpar1/Fgr/Bst1/Fscn1/Met/Capza2/Myadm/Fes/Iqgap1/Pak1/Rdx	BMDMs-specific
GO:0006887	exocytosis	30/722	391/23355	5.30643e-06	0.000168581	0.000123924	Myo1g/Plek/Myh10/Abr/Ccl5/Srcin1/Cd300a/Tmed10/Exoc2/Syk/Glrx/Adra1a/Myh9/Tcp11/Hck/Vps45/Ptafr/Fgr/Rest/Anxa3/Rab7/Fes/Pak1/P2ry2/Prkcb/Itgam/Stxbp2/Gnai2/Ccr1/Ccr2	BMDMs-specific
GO:0015732	prostaglandin transport	7/722	24/23355	5.73012e-06	0.000179737	0.000132125	Pla2g4a/Nos2/Edn1/Il1a/Il1b/Slco3a1/P2ry2	BMDMs-specific
GO:0034446	substrate adhesion-dependent cell spreading	14/722	108/23355	6.13064e-06	0.000189897	0.000139593	Lamc1/Srcin1/Itga8/Ntng2/Itga4/Src/Prex1/Efna1/S100a10/Megf9/Coro1c/Myadm/Dock1/Peak1	BMDMs-specific
GO:0050868	negative regulation of T cell activation	15/722	124/23355	6.84633e-06	0.000208162	0.00015302	Peli1/Cd300a/Dusp22/Lgals3/Runx1/Cd44/Pag1/Il2/Tmem131l/Runx3/Tnfrsf14/Gpnmb/Tarm1/Spn/Il20rb	BMDMs-specific
GO:0042060	wound healing	28/722	357/23355	7.20591e-06	0.000216032	0.000158806	Serpine2/Prss56/Serpinb2/Cxcr4/Pla2g4a/Lilrb4a/Igf1/Plek/Myh10/Gna13/Syk/Prkcd/Ptger4/Plec/Myh9/Cd44/Il1a/Ccm2l/Procr/Slc7a11/Rap2b/Notch2/Cd9/Pak1/Mmp12/Anxa2/Pik3cb/Ccr2	BMDMs-specific
GO:0043087	regulation of GTPase activity	26/722	318/23355	7.28368e-06	0.000216032	0.000158806	Tbc1d8/Dock10/Rgs1/Rack1/Abr/Ccl11/Ccl5/Ccl9/Ccr7/Snx13/Gpr65/Snx18/Asap1/Mapre2/Dab2ip/Prex1/S100a10/Tbc1d1/Coro1c/Met/Plxna1/Iqgap1/Arrb1/Rdx/Tbc1d2b/Dock11	BMDMs-specific
GO:0002526	acute inflammatory response	14/722	112/23355	9.40878e-06	0.000266457	0.000195872	Fcgr2b/Nlrp3/Ccl5/Ccr7/Pik3cg/Il1a/Il1b/Fcgr1/Il6/Cd163/Saa4/Saa2/Spn/Il20rb	BMDMs-specific
GO:0007015	actin filament organization	32/722	445/23355	9.90753e-06	0.000278987	0.000205083	Cul3/Actr3/Myo1g/Plek/Myh10/Ccl11/Gpr65/Phactr1/Prkcd/Ptger4/Mtss1/Cd47/Cdc42ep3/Cdc42ep2/Sirpa/Src/Prex1/Prkci/Hax1/S100a10/Lpar1/Marcksl1/Coro1c/Trpv4/Fscn1/Met/Capza2/Myadm/Pak1/Arrb1/Rdx/Diaph2	BMDMs-specific
GO:0035051	cardiocyte differentiation	18/722	179/23355	1.19042e-05	0.000327763	0.000240939	Atg5/Igf1/Myh10/Edn1/Adra1a/Sik1/Nr3c1/Alpk2/Mylk2/Vcam1/Sema3c/Rbpj/Rest/Met/Foxp1/Prok2/Pak1/Mapk3	BMDMs-specific
GO:0002437	inflammatory response to antigenic stimulus	11/722	73/23355	1.42077e-05	0.000380612	0.000279788	Fcgr2b/Lilrb4a/Il12b/Ccr7/Lta/Il1f10/Fcgr1/Notch2/Rbpj/Spn/Il20rb	BMDMs-specific
GO:0050878	regulation of body fluid levels	27/722	360/23355	2.32168e-05	0.000575298	0.000422902	Serpine2/Prss56/Pla2g4a/Atg5/Lilrb4a/Plek/Gna13/Edn1/Syk/Tifab/Prkcd/Ptger4/Xdh/Rab14/Procr/Slc7a11/Rap2b/Ugcg/Trpv4/Met/Cd9/Kcnn4/P2ry2/Fa2h/Anxa2/Pik3cb/Gnai2	BMDMs-specific
GO:0048660	regulation of smooth muscle cell proliferation	17/722	171/23355	2.39683e-05	0.000585205	0.000430185	Tnfaip3/Igf1/Mdm2/Il12b/Ccl5/Gna13/Edn1/Myc/Gnaq/Calcrl/Klf4/Ptafr/Il6/Rbpj/C3ar1/Pak1/Gnai2	BMDMs-specific
GO:0022612	gland morphogenesis	16/722	154/23355	2.39703e-05	0.000585205	0.000430185	Cul3/Tnfaip3/Igf1/Ntn1/Ccl11/Nr3c1/Cd44/Src/Sulf2/Notch2/Sema3a/Sema3c/Il6/Met/Plxna1/Itpr1	BMDMs-specific
GO:0033002	muscle cell proliferation	21/722	245/23355	2.69895e-05	0.000652489	0.000479645	Tnfaip3/Igf1/Mdm2/Il12b/Ccl5/Gna13/Sav1/Edn1/Cdk20/Myc/Mapk14/Gnaq/Calcrl/Klf4/Ptafr/Il6/Rbpj/Foxp1/C3ar1/Pak1/Gnai2	BMDMs-specific
GO:0030004	cellular monovalent inorganic cation homeostasis	13/722	108/23355	2.92939e-05	0.000684814	0.000503407	Atp6v0a1/Atp6ap1l/Slc4a7/Lacc1/Il1a/Tm9sf4/Slc9a8/Clic4/Spp1/Rab7/Aqp11/Mapk3/Atp1b3	BMDMs-specific
GO:1900076	regulation of cellular response to insulin stimulus	11/722	79/23355	3.05075e-05	0.00070652	0.000519363	Pid1/Atp2b1/Prkcd/Il1b/Snx5/Src/Pak1/Nucb2/Prkcb/Lpl/Gnai2	BMDMs-specific
GO:0002444	myeloid leukocyte mediated immunity	13/722	109/23355	3.23349e-05	0.000738488	0.000542863	Abr/Cd300a/Syk/Fcgr1/Ptafr/Fgr/Cxcl5/Anxa3/Tyrobp/Fes/Itgam/Stxbp2/Ccr2	BMDMs-specific
GO:0062012	regulation of small molecule metabolic process	26/722	352/23355	4.23197e-05	0.000928037	0.0006822	Ncoa2/Pid1/Pla2g4a/Cd244a/Igf1/Dyrk2/Plek/Nos2/Fgfr4/Rubcnl/Lacc1/Myc/Pou1f1/Abcg1/Sik1/Nr3c1/Il1b/Src/Slc7a11/Ptafr/Il6/Gckr/Rest/Sirt4/Nucb2/Gk	BMDMs-specific
GO:0043312	neutrophil degranulation	5/722	14/23355	4.41963e-05	0.000956493	0.000703119	Abr/Syk/Ptafr/Anxa3/Itgam	BMDMs-specific
GO:1902563	regulation of neutrophil activation	5/722	14/23355	4.41963e-05	0.000956493	0.000703119	Abr/Cd300a/Syk/Ptafr/Itgam	BMDMs-specific
GO:0030099	myeloid cell differentiation	15/168	422/23355	4.34086e-07	0.000819907	0.000644582	Tnfrsf11a/Psen2/Cited2/Nfkbia/Fos/Pik3r1/Tob2/Csf1/Tet2/Ptbp3/Jun/Clec2d/Cebpa/Klf2/Alas1	shared
GO:0032496	response to lipopolysaccharide	14/168	372/23355	5.42626e-07	0.000819907	0.000644582	Tnfrsf11a/Dusp10/Prdm1/Wfdc21/Nr1d1/Nfkbia/Ly86/Mir30d/Prkce/Noct/Pde4b/Zc3h12a/Cxcl1/Scarb1	shared
GO:0042326	negative regulation of phosphorylation	14/168	408/23355	1.61764e-06	0.00114478	0.000899989	Hdac4/Fam72a/Ptprc/Psen2/Dusp10/Spred2/Spag9/Socs3/Spred1/Ptpn1/Jun/Plpp3/Zc3h12a/Actb	shared
GO:0001933	negative regulation of protein phosphorylation	13/168	355/23355	1.89408e-06	0.00114478	0.000899989	Fam72a/Ptprc/Psen2/Dusp10/Spred2/Spag9/Socs3/Spred1/Ptpn1/Jun/Plpp3/Zc3h12a/Actb	shared
GO:0045444	fat cell differentiation	11/168	259/23355	2.93909e-06	0.00126885	0.000997523	Dusp10/Wfdc21/Nr1d1/Rreb1/Lncbate10/Adrb2/Tbl1xr1/Noct/Nr4a3/Zc3h12a/Cebpa	shared
GO:0006631	fatty acid metabolic process	56/843	412/23355	1.17242e-17	5.93128e-14	4.82051e-14	Insig2/Degs1/Lpgat1/Lypla1/Prkag3/Irs1/Avpr1a/Brca1/Alox12e/Cyp2d11/Cyp2d9/Cyp2d12/Cyp2d26/Pnpla3/Ppara/Cyb5a/Fads2/Hnf4a/Cyp24a1/Pck1/Ptgds/Abcd3/Adh4/Them5/Acot11/Cyp4a14/Cyp4a32/Mfsd2a/Sesn2/Wdtc1/Acnat1/Baat/Cyp7a1/Plaa/Alox5ap/Adipor2/Etfbkmt/Pdk4/Acsm1/Acsm3/Cyp2e1/Cyp2a4/Cyp2b19/Cyp2a22/Abhd2/Irs2/Nudt7/Agt/Gpat4/Acsl1/Hpgd/Lonp2/Ces1d/Ces1f/Gpx1/Apoa5	liver-specific
GO:0006790	sulfur compound metabolic process	39/843	294/23355	2.40659e-12	4.05831e-09	3.29829e-09	Cps1/Cs/Hs3st3b1/Pipox/Bhmt2/Mat1a/Pdhb/Sp1/Ghr/Mpst/Sod1/Mpc1/Chsy3/Gstp1/Gstp3/Ahcy/Hnf4a/Kynu/Them5/Hmgcs2/Slc35d1/Acot11/Acnat1/Baat/Gstk1/Pdk4/Acsm1/Acsm3/Sult1a1/Sult2a2/Glrx3/Sult2a6/Nudt7/Gpat4/Acsl1/Cacna1a/Ces1d/Gpx1/Gsta4	liver-specific
GO:0006637	acyl-CoA metabolic process	18/843	85/23355	1.12186e-09	1.1351e-06	9.22521e-07	Cs/Pipox/Pdhb/Mpc1/Hnf4a/Kynu/Them5/Hmgcs2/Acot11/Acnat1/Baat/Pdk4/Acsm1/Acsm3/Nudt7/Gpat4/Acsl1/Ces1d	liver-specific
GO:0061008	hepaticobiliary system development	20/843	131/23355	5.09109e-08	2.14632e-05	1.74437e-05	Prox1/Mir30a/Sox17/E2f7/Nodal/Cobl/Xbp1/Arf6/Sp1/Mpst/Mrtfb/Hes1/Gata6/Hnf4a/Pck1/Sp3/Pik3ca/Ccnd1/Cadm1/Smad3	liver-specific
GO:0062012	regulation of small molecule metabolic process	35/843	352/23355	6.96449e-08	2.51667e-05	2.04536e-05	Insig2/Prox1/Lpgat1/Irs1/Avpr1a/Midn/Brca1/Adra1b/Apob/Fbp1/Ppara/Sod1/Foxa2/Hnf4a/Slc2a6/Wdr5/Lepr/Mfsd2a/Sesn2/Wdtc1/Cyp7a1/Foxk1/Slc4a4/Etfbkmt/Pdk4/Dkk3/Apoe/Irs2/Agt/Ppp1r3b/Cacna1a/Gpt2/Lonp2/Ces1d/Apoa5	liver-specific
GO:1903828	negative regulation of cellular protein localization	17/843	117/23355	1.03696e-06	0.000201768	0.000163982	Lypla1/Derl3/Rock2/Arf6/Numb/Gsk3b/Mrap/Nedd4l/Trp53inp2/Hnf4a/Otud7b/Leprot/Ubxn2b/Polr1a/Ei24/Snx33/Csk	liver-specific
GO:0045444	fat cell differentiation	26/843	259/23355	2.77289e-06	0.000452518	0.000367773	Inhbb/Hnrnpu/Wif1/Xbp1/Dhrs7b/Id2/Zfp36l1/Nr4a1/Hes1/Gsk3b/Mrap/Vegfa/Plcb1/Bmp7/Mettl8/Fndc3b/Tmem120b/Dysf/Bnip3/Ccnd1/Zfp36/Nudt7/Sfrp1/Gpx1/Pias1/Smad3	liver-specific
GO:0044262	cellular carbohydrate metabolic process	28/843	296/23355	3.71624e-06	0.00056971	0.000463018	Prkag3/Irs1/Midn/G6pc/Ugp2/Adra1b/Fbp1/Ppara/Gsk3b/Foxa2/Hnf4a/Pck1/Wdr5/B3galnt1/Lepr/Sesn2/Fut9/B4galt1/Fggy/Ppp1cc/Foxk1/Pdk4/Dysf/Idh2/Irs2/Ppp1r3b/Mtmr7/Gpt2	liver-specific
GO:0046890	regulation of lipid biosynthetic process	21/843	186/23355	3.99354e-06	0.00057617	0.000468268	Insig2/Prox1/Lpgat1/Avpr1a/Brca1/Apob/Pla2g6/Ppara/Sod1/Hnf4a/Pck1/Mfsd2a/Wdtc1/Cyp7a1/Pdk4/Dkk3/Apoe/Thrsp/Agt/Ces1d/Apoa5	liver-specific
GO:0071900	regulation of protein serine/threonine kinase activity	35/843	427/23355	6.30023e-06	0.000838759	0.000681681	Lax1/Prox1/Fzd5/Prkag3/Dusp6/Ern1/Etaa1/Cdk12/Tnfsf11/Ghr/Gsk3b/Sod1/Hsp90ab1/Vegfa/Mdfi/Nrxn1/Fzd8/Gstp1/Bmp7/Magi3/Tnik/Sesn2/Sh2b3/Ccnd1/Apoe/Nr2f2/Blm/Agt/Sfrp1/Tcim/Acsl1/Sorl1/Csk/Parp16/Dipk2a	liver-specific
GO:0019318	hexose metabolic process	24/843	241/23355	7.60221e-06	0.000961044	0.000781065	Irs1/Midn/G6pc/Adra1b/Fbp1/Pdhb/Ppara/Foxa2/Hnf4a/Pck1/Wdr5/Pik3ca/Pgm1/Lepr/Sesn2/Wdtc1/B4galt1/Aldob/Foxk1/Pdk4/Ldha/Irs2/Ppp1r3b/Gpt2	liver-specific
GO:0005996	monosaccharide metabolic process	25/843	258/23355	7.99738e-06	0.000961044	0.000781065	Irs1/Midn/G6pc/Adra1b/Fbp1/Pdhb/Ppara/Foxa2/Hnf4a/Pck1/Wdr5/Pik3ca/Pgm1/Lepr/Sesn2/Wdtc1/B4galt1/Aldob/Fggy/Foxk1/Pdk4/Ldha/Irs2/Ppp1r3b/Gpt2	liver-specific
GO:1902653	secondary alcohol biosynthetic process	10/843	49/23355	8.14796e-06	0.000961044	0.000781065	Insig2/Apob/Sod1/Hmgcs2/Dhcr24/Cyp7a1/Apoe/Ces1d/Sc5d/Apoa5	liver-specific
GO:0007565	female pregnancy	19/843	166/23355	9.32513e-06	0.0010548	0.000857262	Nodal/Grn/Smurf2/Mirlet7a-1/Ctsl/Sp1/Sod1/Vegfa/Pcsk5/Klf9/Rxra/Sp3/Oxtr/Mug1/Pzp/Nr2f2/Csmd1/Hpgd/Junb	liver-specific
GO:0034101	erythrocyte homeostasis	18/843	153/23355	1.08737e-05	0.00117042	0.000951232	Foxo3/Id2/Zfp36l1/Inhba/Sp1/Vegfa/Mir122/Plcb1/Mafb/Gfi1b/Sp3/Prdx1/Sh2b3/Bpgm/Zfp36/Cebpg/P4htm/Ireb2	liver-specific
