# Supplementary material for: Enhancer RNA Expression in Response to Glucocorticoid Treatment in Murine Macrophages
Source: Cells. 2021 Dec 23;11(1):28. doi: 10.3390/cells11010028 (PMC8744892; doi:10.3390/cells11010028)
Supplement: Supplementary file 1 [file cells-11-00028-s001.zip › cells-1462659-supplementary proof done/Greulich_tableS5.xlsx]

## Sheet: Tabelle1
Table S5: Overrepresentation analysis for biological processes (Gene ontology, GO) of genes associated with differentially expressed eGBSs in LPS-treated BMDMs upon dexamethasone stimulation when compared to LPS-stimulated BMDMs. This table relates to figure 3B. red - top10 non-redundant terms selected for visualization; grey - redundant terms not used for visualization; up - eGBS significantly i…
ID	Description	GeneRatio	BgRatio	pvalue	p.adjust	qvalue	geneID	set
GO:0060326	cell chemotaxis	7/54	303/21351	1.08199e-05	0.0106006	0.00829719	Sell/Edn1/Dusp1/Vcam1/Cmklr1/Wnk1/Saa3	up
GO:0002688	regulation of leukocyte chemotaxis	5/54	121/21351	1.36255e-05	0.0106006	0.00829719	Sell/Edn1/Dusp1/Cmklr1/Wnk1	up
GO:0050900	leukocyte migration	7/54	362/21351	3.39233e-05	0.0175949	0.0137717	Sell/Edn1/Dusp1/Gcnt1/Vcam1/Cmklr1/Wnk1	up
GO:0045823	positive regulation of heart contraction	3/54	41/21351	0.000152295	0.0317748	0.0248704	Edn1/Adra1a/Adrb2	up
GO:0008217	regulation of blood pressure	5/54	208/21351	0.000179434	0.0317748	0.0248704	Edn1/Adra1a/Adrb2/Wnk1/Hmox1	up
GO:1903524	positive regulation of blood circulation	1954-03-01	44/21351	0.0001882	0.0317748	0.0248704	Edn1/Adra1a/Adrb2	up
GO:0061756	leukocyte adhesion to vascular endothelial cell	3/54	48/21351	0.000244029	0.0317748	0.0248704	Sell/Gcnt1/Vcam1	up
GO:0050920	regulation of chemotaxis	5/54	224/21351	0.000252979	0.0317748	0.0248704	Sell/Edn1/Dusp1/Cmklr1/Wnk1	up
GO:0003073	regulation of systemic arterial blood pressure	1954-04-01	123/21351	0.00026547	0.0317748	0.0248704	Edn1/Adra1a/Adrb2/Wnk1	up
GO:0010656	negative regulation of muscle cell apoptotic process	3/54	58/21351	0.000427641	0.0391417	0.0306366	Edn1/Lifr/Hmox1	up
GO:0051098	regulation of binding	6/54	396/21351	0.000477368	0.0412658	0.0322991	Actr3/Dhx9/Adrb2/Tnks/Hmox1/Aplp2	up
GO:0007585	respiratory gaseous exchange by respiratory system	3/54	64/21351	0.000571282	0.0423292	0.0331315	Jag2/Edn1/Adrb2	up
GO:0050657	nucleic acid transport	4/54	156/21351	0.000652719	0.0441579	0.0345628	Dhx9/Hnrnpa3/Tnks/Tomm20	up
GO:0050658	RNA transport	4/54	156/21351	0.000652719	0.0441579	0.0345628	Dhx9/Hnrnpa3/Tnks/Tomm20	up
GO:0051236	establishment of RNA localization	4/54	159/21351	0.000700985	0.0443167	0.034687	Dhx9/Hnrnpa3/Tnks/Tomm20	up
GO:0006940	regulation of smooth muscle contraction	3/54	69/21351	0.000712028	0.0443167	0.034687	Edn1/Adra1a/Adrb2	up
GO:1990868	response to chemokine	3/54	71/21351	0.000773965	0.0446033	0.0349114	Edn1/Dusp1/Wnk1	up
GO:1990869	cellular response to chemokine	3/54	71/21351	0.000773965	0.0446033	0.0349114	Edn1/Dusp1/Wnk1	up
GO:0014706	striated muscle tissue development	6/54	450/21351	0.000930619	0.0499325	0.0390826	Fos/Edn1/Adra1a/Sik1/Adrb2/Tsc22d3	up
GO:1903037	regulation of leukocyte cell-cell adhesion	11/61	314/21351	1.27048e-09	1.18066e-06	7.91407e-07	Ccl5/Dusp22/Cd47/Nfkbiz/Runx1/Ccdc88b/Il1a/Il1b/Runx3/Tarm1/Ccr2	down
GO:0050863	regulation of T cell activation	11/61	322/21351	1.65407e-09	1.18066e-06	7.91407e-07	Ccl5/Dusp22/Cd47/Nfkbiz/Runx1/Ccdc88b/Il1a/Il1b/Runx3/Tarm1/Ccr2	down
GO:0022407	regulation of cell-cell adhesion	12/61	432/21351	2.87563e-09	1.18066e-06	7.91407e-07	Ccl5/Dusp22/Cd47/Nfkbiz/Runx1/Ccdc88b/Il1a/Il1b/Runx3/Myadm/Tarm1/Ccr2	down
GO:0050729	positive regulation of inflammatory response	8/61	131/21351	3.62795e-09	1.18066e-06	7.91407e-07	Ccl5/Abcc1/Cd47/Nfkbiz/Lta/Il1b/Lpl/Ccr2	down
GO:0007159	leukocyte cell-cell adhesion	11/61	352/21351	4.19086e-09	1.18066e-06	7.91407e-07	Ccl5/Dusp22/Cd47/Nfkbiz/Runx1/Ccdc88b/Il1a/Il1b/Runx3/Tarm1/Ccr2	down
GO:0001819	positive regulation of cytokine production	12/61	450/21351	4.54336e-09	1.18066e-06	7.91407e-07	Ly9/Ccl5/Runx1/Lta/Ccdc88b/Il1a/Il1b/C3ar1/Tarm1/Lpl/Mmp12/Ccr2	down
GO:0050870	positive regulation of T cell activation	9/61	201/21351	5.51472e-09	1.18066e-06	7.91407e-07	Ccl5/Cd47/Nfkbiz/Runx1/Ccdc88b/Il1a/Il1b/Runx3/Ccr2	down
GO:0050900	leukocyte migration	11/61	362/21351	5.6055e-09	1.18066e-06	7.91407e-07	Myo1g/Ccl5/Cd47/Ch25h/Il1a/Il1b/Cxcl5/C3ar1/Ccr1/Ccr3/Ccr2	down
GO:0032103	positive regulation of response to external stimulus	11/61	400/21351	1.57045e-08	2.40564e-06	1.61253e-06	Ccl5/Abcc1/Cd47/Nfkbiz/Lta/Il1b/C3ar1/Lpl/Mmp12/Ccr1/Ccr2	down
GO:0060326	cell chemotaxis	9/61	303/21351	1.88303e-07	2.23558e-05	1.49853e-05	Ccl5/Abcc1/Ch25h/Il1b/Cxcl5/C3ar1/Ccr1/Ccr3/Ccr2	down
GO:0030595	leukocyte chemotaxis	8/61	219/21351	1.99013e-07	2.23558e-05	1.49853e-05	Ccl5/Ch25h/Il1b/Cxcl5/C3ar1/Ccr1/Ccr3/Ccr2	down
GO:0002697	regulation of immune effector process	10/61	429/21351	3.48954e-07	3.67493e-05	2.46334e-05	Ccl5/Dusp22/Cd47/Nfkbiz/Lta/Il1b/Cxcl5/Clec2d/Mmp12/Ccr2	down
GO:0051251	positive regulation of lymphocyte activation	9/61	351/21351	6.46819e-07	5.31325e-05	3.56153e-05	Ccl5/Cd47/Nfkbiz/Runx1/Ccdc88b/Il1a/Il1b/Runx3/Ccr2	down
GO:0045766	positive regulation of angiogenesis	7/61	175/21351	6.62186e-07	5.31325e-05	3.56153e-05	Btg1/Ccl5/Runx1/Il1a/Il1b/C3ar1/Ccr3	down
GO:1904018	positive regulation of vasculature development	7/61	175/21351	6.62186e-07	5.31325e-05	3.56153e-05	Btg1/Ccl5/Runx1/Il1a/Il1b/C3ar1/Ccr3	down
GO:0035710	CD4-positive, alpha-beta T cell activation	6/61	111/21351	7.58138e-07	5.80665e-05	3.89226e-05	Ly9/Nfkbiz/Runx1/Runx3/Tarm1/Ccr2	down
GO:0019221	cytokine-mediated signaling pathway	9/61	371/21351	1.02478e-06	7.50762e-05	5.03244e-05	Vrk2/Ccl5/Klf6/Il1a/Il1b/Cxcl5/Mmp12/Ccr1/Ccr2	down
GO:0032609	interferon-gamma production	6/61	128/21351	1.74905e-06	0.000117886	7.90201e-05	Cd47/Runx1/Lta/Il1b/Runx3/Ccr2	down
GO:0002687	positive regulation of leukocyte migration	6/61	150/21351	4.39189e-06	0.000211438	0.000141729	Ccl5/Il1a/Il1b/C3ar1/Ccr1/Ccr2	down
GO:0043367	CD4-positive, alpha-beta T cell differentiation	5/61	89/21351	5.56049e-06	0.000246564	0.000165274	Ly9/Nfkbiz/Runx1/Runx3/Ccr2	down
GO:0001660	fever generation	3/61	14/21351	7.89771e-06	0.000324577	0.000217567	Ccl5/Il1a/Il1b	down
GO:0070555	response to interleukin-1	5/61	97/21351	8.48385e-06	0.000340364	0.00022815	Vrk2/Ccl5/Cd47/Il1a/Il1b	down
GO:0042129	regulation of T cell proliferation	6/61	176/21351	1.09852e-05	0.00040179	0.000269324	Ccl5/Ccdc88b/Il1a/Il1b/Tarm1/Ccr2	down
GO:0046638	positive regulation of alpha-beta T cell differentiation	4/61	49/21351	1.16024e-05	0.00040179	0.000269324	Nfkbiz/Runx1/Runx3/Ccr2	down
GO:1902107	positive regulation of leukocyte differentiation	6/61	178/21351	1.17154e-05	0.00040179	0.000269324	Ccl5/Nfkbiz/Runx1/Runx3/Ccr1/Ccr2	down
GO:1903708	positive regulation of hemopoiesis	6/61	178/21351	1.17154e-05	0.00040179	0.000269324	Ccl5/Nfkbiz/Runx1/Runx3/Ccr1/Ccr2	down
GO:0002460	adaptive immune response based on somatic recombination of immune receptors built from immunoglobulin superfamily domains	8/61	382/21351	1.25592e-05	0.000407783	0.000273342	Ly9/Myo1g/Dusp22/Nfkbiz/Lta/Il1b/C3ar1/Ccr2	down
GO:0010623	programmed cell death involved in cell development	3/61	19/21351	2.08113e-05	0.000637584	0.000427379	Slc4a7/Il1a/Il1b	down
GO:0071715	icosanoid transport	4/61	59/21351	2.43969e-05	0.000709236	0.000475408	Abcc1/Il1a/Il1b/Slco3a1	down
GO:0042098	T cell proliferation	6/61	216/21351	3.49209e-05	0.000891542	0.00059761	Ccl5/Ccdc88b/Il1a/Il1b/Tarm1/Ccr2	down
GO:0031649	heat generation	3/61	23/21351	3.77275e-05	0.000948818	0.000636003	Ccl5/Il1a/Il1b	down
GO:0015732	prostaglandin transport	3/61	24/21351	4.30294e-05	0.000993214	0.000665762	Il1a/Il1b/Slco3a1	down
GO:0032946	positive regulation of mononuclear cell proliferation	5/61	140/21351	4.99735e-05	0.00112274	0.000752583	Ccl5/Ccdc88b/Il1a/Il1b/Ccr2	down
GO:0050921	positive regulation of chemotaxis	5/61	146/21351	6.10214e-05	0.0012694	0.00085089	Ccl5/Il1b/C3ar1/Ccr1/Ccr2	down
GO:0050777	negative regulation of immune response	5/61	157/21351	8.60847e-05	0.00168666	0.00113059	Dusp22/Clec2d/Mmp12/Ccr1/Ccr2	down
GO:2000515	negative regulation of CD4-positive, alpha-beta T cell activation	3/61	32/21351	0.000103745	0.00198648	0.00133156	Runx1/Runx3/Tarm1	down
GO:0002831	regulation of response to biotic stimulus	6/61	296/21351	0.000197574	0.00350434	0.002349	Ccl5/Il1b/Cxcl5/Clec2d/Mmp12/Ccr1	down
GO:0036230	granulocyte activation	3/61	40/21351	0.000203319	0.00356868	0.00239212	Ccl5/Cxcl5/Ccr2	down
GO:0002695	negative regulation of leukocyte activation	5/61	193/21351	0.00022615	0.00384912	0.00258011	Dusp22/Runx1/Runx3/Tarm1/Ccr2	down
GO:0002822	regulation of adaptive immune response based on somatic recombination of immune receptors built from immunoglobulin superfamily domains	5/61	194/21351	0.000231628	0.00386429	0.00259027	Dusp22/Nfkbiz/Lta/Il1b/Ccr2	down
GO:0006953	acute-phase response	3/61	42/21351	0.000235287	0.00388686	0.0026054	Ccl5/Il1a/Il1b	down
GO:0008544	epidermis development	6/61	315/21351	0.000276053	0.00441313	0.00295817	Slc4a7/Trps1/Runx1/Il1a/Runx3/Rbpj	down
GO:0001942	hair follicle development	4/61	110/21351	0.000277621	0.00441313	0.00295817	Trps1/Runx1/Runx3/Rbpj	down
GO:0022404	molting cycle process	4/61	113/21351	0.000307658	0.00466186	0.00312489	Trps1/Runx1/Runx3/Rbpj	down
GO:0022405	hair cycle process	4/61	113/21351	0.000307658	0.00466186	0.00312489	Trps1/Runx1/Runx3/Rbpj	down
GO:0050691	regulation of defense response to virus by host	3/61	46/21351	0.000308603	0.00466186	0.00312489	Ccl5/Il1b/Mmp12	down
GO:0002443	leukocyte mediated immunity	7/61	456/21351	0.000312188	0.00466186	0.00312489	Myo1g/Dusp22/Lta/Il1b/Cxcl5/Clec2d/Ccr2	down
GO:0006959	humoral immune response	6/61	323/21351	0.000315648	0.00466186	0.00312489	Wfdc21/Lta/Il1b/Rbpj/Cxcl5/Ccr2	down
GO:0032943	mononuclear cell proliferation	6/61	323/21351	0.000315648	0.00466186	0.00312489	Ccl5/Ccdc88b/Il1a/Il1b/Tarm1/Ccr2	down
GO:0045446	endothelial cell differentiation	4/61	114/21351	0.000318168	0.00466186	0.00312489	Btg1/Il1b/Rbpj/Myadm	down
GO:0003307	regulation of Wnt signaling pathway involved in heart development	2/61	10/21351	0.00035602	0.00504113	0.00337912	Alpk2/Rbpj	down
GO:0031620	regulation of fever generation	2/61	11/21351	0.000434336	0.00595004	0.00398838	Ccl5/Il1b	down
GO:0003158	endothelium development	4/61	128/21351	0.000493749	0.00639975	0.00428982	Btg1/Il1b/Rbpj/Myadm	down
GO:1905954	positive regulation of lipid localization	4/61	128/21351	0.000493749	0.00639975	0.00428982	Runx1/Il1a/Il1b/Lpl	down
GO:0097709	connective tissue replacement	2/61	12/21351	0.000520244	0.00648597	0.00434761	Klf6/Il1a	down
GO:0002456	T cell mediated immunity	4/61	131/21351	0.000538839	0.00653197	0.00437845	Myo1g/Dusp22/Il1b/Ccr2	down
GO:0038094	Fc-gamma receptor signaling pathway	2/61	13/21351	0.000613703	0.0069402	0.00465209	Myo1g/Cd47	down
GO:0006968	cellular defense response	2/61	14/21351	0.000714671	0.0076702	0.00514141	Clec2d/Ccr2	down
GO:0006857	oligopeptide transport	2/61	15/21351	0.000823105	0.00856131	0.00573874	Abcc1/Slco3a1	down
GO:0032308	positive regulation of prostaglandin secretion	2/61	15/21351	0.000823105	0.00856131	0.00573874	Il1a/Il1b	down
GO:0045824	negative regulation of innate immune response	3/61	65/21351	0.000854413	0.00877857	0.00588437	Clec2d/Mmp12/Ccr1	down
GO:0030856	regulation of epithelial cell differentiation	4/61	151/21351	0.000917326	0.00936184	0.00627535	Btg1/Zeb2/Il1a/Il1b	down
GO:0030837	negative regulation of actin filament polymerization	3/61	68/21351	0.000974364	0.00954536	0.00639836	Capza2/Mtpn/Myadm	down
GO:0030730	sequestering of triglyceride	2/61	17/21351	0.0010622	0.00978039	0.0065559	Il1b/Lpl	down
GO:0002287	alpha-beta T cell activation involved in immune response	3/61	71/21351	0.00110448	0.0100057	0.00670691	Ly9/Nfkbiz/Ccr2	down
GO:1990868	response to chemokine	3/61	71/21351	0.00110448	0.0100057	0.00670691	Ccl5/Cxcl5/Ccr1	down
GO:0043588	skin development	5/61	276/21351	0.00114712	0.0102814	0.00689173	Trps1/Runx1/Il1a/Runx3/Rbpj	down
GO:0090594	inflammatory response to wounding	2/61	18/21351	0.00119278	0.0104137	0.0069804	Il1a/Ccr2	down
GO:0060252	positive regulation of glial cell proliferation	2/61	21/21351	0.00162815	0.0129407	0.00867431	Lta/Il1b	down
GO:0032272	negative regulation of protein polymerization	3/61	83/21351	0.00173293	0.0137088	0.00918917	Capza2/Mtpn/Myadm	down
GO:0046330	positive regulation of JNK cascade	3/61	86/21351	0.00191851	0.0149662	0.010032	Dusp22/Il1a/Il1b	down
GO:0006874	cellular calcium ion homeostasis	6/61	481/21351	0.00246872	0.0186441	0.0124973	Ccl5/Il1b/C3ar1/Ccr1/Ccr3/Ccr2	down
GO:0070371	ERK1 and ERK2 cascade	5/61	332/21351	0.0025743	0.0191934	0.0128655	Ccl5/Il1a/Il1b/Ccr1/Ccr3	down
GO:0002709	regulation of T cell mediated immunity	3/61	96/21351	0.00262489	0.0193989	0.0130033	Dusp22/Il1b/Ccr2	down
GO:0010876	lipid localization	6/61	488/21351	0.00265236	0.0194314	0.0130251	Abcc1/Runx1/Il1a/Il1b/Slco3a1/Lpl	down
GO:0055074	calcium ion homeostasis	6/61	497/21351	0.00290337	0.0208178	0.0139544	Ccl5/Il1b/C3ar1/Ccr1/Ccr3/Ccr2	down
GO:0002507	tolerance induction	2/61	30/21351	0.00331733	0.0228151	0.0152932	Runx1/C3ar1	down
GO:0002724	regulation of T cell cytokine production	2/61	30/21351	0.00331733	0.0228151	0.0152932	Il1b/Ccr2	down
GO:0032496	response to lipopolysaccharide	5/61	354/21351	0.00338923	0.0230276	0.0154357	Ccl5/Wfdc21/Il1a/Il1b/Cxcl5	down
GO:0070374	positive regulation of ERK1 and ERK2 cascade	4/61	218/21351	0.00350118	0.0235979	0.0158179	Ccl5/Il1a/Il1b/Ccr1	down
GO:1901889	negative regulation of cell junction assembly	2/61	31/21351	0.00353962	0.0236677	0.0158647	Dusp22/Il1b	down
GO:0030004	cellular monovalent inorganic cation homeostasis	3/61	108/21351	0.00366083	0.0240957	0.0161516	Slc4a7/Il1a/Slc9a8	down
GO:0048661	positive regulation of smooth muscle cell proliferation	3/61	108/21351	0.00366083	0.0240957	0.0161516	Ccl5/Rbpj/C3ar1	down
GO:0002062	chondrocyte differentiation	3/61	109/21351	0.00375685	0.0244239	0.0163716	Trps1/Runx1/Runx3	down
GO:0032956	regulation of actin cytoskeleton organization	5/61	365/21351	0.0038599	0.0249193	0.0167036	Cd47/Il1a/Capza2/Mtpn/Myadm	down
GO:0010720	positive regulation of cell development	5/61	367/21351	0.00395027	0.0253293	0.0169785	Runx1/Lta/Zeb2/Il1b/Myadm	down
GO:0050999	regulation of nitric-oxide synthase activity	2/61	34/21351	0.00424696	0.0265042	0.017766	Il1a/Il1b	down
GO:0097191	extrinsic apoptotic signaling pathway	4/61	234/21351	0.00450199	0.027787	0.0186259	Trps1/Il1a/Il1b/Runx3	down
GO:0044403	biological process involved in symbiotic interaction	5/61	390/21351	0.00510159	0.0307006	0.020579	Eea1/Ccl5/Cxcl5/Denr/Cul1	down
GO:0001953	negative regulation of cell-matrix adhesion	2/61	38/21351	0.00528309	0.0310706	0.0208269	Dusp22/Mmp12	down
GO:0048730	epidermis morphogenesis	2/61	38/21351	0.00528309	0.0310706	0.0208269	Runx1/Runx3	down
GO:0033002	muscle cell proliferation	4/61	245/21351	0.00529214	0.0310706	0.0208269	Ccl5/Jarid2/Rbpj/C3ar1	down
GO:0060251	regulation of glial cell proliferation	2/61	40/21351	0.00584033	0.0339343	0.0227465	Lta/Il1b	down
GO:0002369	T cell cytokine production	2/61	41/21351	0.0061286	0.0353654	0.0237058	Il1b/Ccr2	down
GO:0032970	regulation of actin filament-based process	5/61	412/21351	0.00640927	0.0365649	0.0245098	Cd47/Il1a/Capza2/Mtpn/Myadm	down
GO:0030279	negative regulation of ossification	2/61	42/21351	0.00642327	0.0365649	0.0245098	Rbpj/Ccr1	down
GO:0021955	central nervous system neuron axonogenesis	2/61	43/21351	0.00672429	0.0378944	0.025401	Zeb2/B4galt5	down
GO:0002064	epithelial cell development	4/61	263/21351	0.00677716	0.038065	0.0255154	Slc4a7/Il1a/Il1b/Myadm	down
GO:0045840	positive regulation of mitotic nuclear division	2/61	45/21351	0.00734523	0.0407128	0.0272903	Il1a/Il1b	down
GO:1900077	negative regulation of cellular response to insulin stimulus	2/61	46/21351	0.00766507	0.0420705	0.0282003	Il1b/Lpl	down
GO:0071695	anatomical structure maturation	4/61	277/21351	0.00810675	0.0439224	0.0294417	Runx1/B4galt5/Runx3/Rbpj	down
GO:0061448	connective tissue development	4/61	281/21351	0.00851594	0.0454094	0.0304384	Trps1/Runx1/Runx3/C3ar1	down
GO:0051092	positive regulation of NF-kappaB transcription factor activity	3/61	147/21351	0.00859809	0.0455591	0.0305387	Il1b/Mtpn/Slco3a1	down
GO:0007015	actin filament organization	5/61	448/21351	0.00903233	0.0469737	0.031487	Myo1g/Cd47/Capza2/Mtpn/Myadm	down
